# Supplementary material for: High expression of IL6 and decrease in immune cells in COVID-19 patients combined with myocardial injury
Source: Front Immunol. 2023 Jul 26;14:1190644. doi: 10.3389/fimmu.2023.1190644 (PMC10410153; doi:10.3389/fimmu.2023.1190644)
Supplement: Supplementary file 2 [file Table_2.xlsx]

## Sheet: Sheet 1
ID	Description	setSize	enrichmentScore	NES	pvalue	p.adjust	qvalues	rank	leading_edge	core_enrichment
REACTOME_SIGNALING_BY_INTERLEUKINS	REACTOME_SIGNALING_BY_INTERLEUKINS	420	0.385146	1.70672	0.00124688	0.0274662	0.0233052	5757	tags=38%, list=29%, signal=28%	CA1/IL11/GSTA2/S100A12/LCN2/IL1R2/CCL11/IL18RAP/MMP9/TNF/TIMP1/IL1RL1/IFNG/CSF3R/LIF/CXCL1/CCL2/CXCL2/PRTN3/CRLF1/AGER/CCL19/STXBP2/SDC1/MUC1/CSF3/LBP/SAA1/IL20RB/JAK3/CCL20/BIRC5/SOCS3/IGHG1/BATF/ITGAX/IL13RA2/IL1RL2/TWIST1/IGHG4/CLCF1/MAPK11/FPR1/BOLA2B/CEBPD/JUNB/ALOX5/IL2RG/CCL3/FN1/FOS/IL18R1/IL15RA/OSM/IL4R/NOD1/IL1R1/NFKBIA/GATA3/PTGS2/IL13/RPS6KA1/PSMB8/CCL3L1/PSMA8/IL6/FASLG/CCL5/PTPN18/…
REACTOME_NEUTROPHIL_DEGRANULATION	REACTOME_NEUTROPHIL_DEGRANULATION	460	0.486508	2.16898	0.00124844	0.0274662	0.0233052	3734	tags=34%, list=19%, signal=28%	ORM1/ORM2/AHSG/HBB/TTR/S100P/PGLYRP1/FOLR3/ARG1/SLC27A2/S100A8/MMP8/S100A12/KRT1/HP/RETN/LCN2/CD177/CEACAM6/S100A9/MS4A3/DEFA4/OLFM4/SLC11A1/MMP9/PIGR/AZU1/SERPINB10/CEACAM8/CXCL1/MPO/SERPINB3/ELANE/CLEC12A/TARM1/SERPINA1/MGAM/PRTN3/VNN1/CHI3L1/PLAC8/SLC2A3/MMP25/SIRPB1/LRG1/TNFAIP6/CEACAM3/BPI/CAMP/HK3/SELL/CTSC/MGST1/GMFG/PPBP/FCGR3B/LILRB3/CRISP3/ITGAX/SERPINA3/RNASE3/TCN1/CXCR1/S100A11/PTX3/P…
REACTOME_G_ALPHA_I_SIGNALLING_EVENTS	REACTOME_G_ALPHA_I_SIGNALLING_EVENTS	353	0.355393	1.55421	0.00125313	0.0274662	0.0233052	3942	tags=29%, list=20%, signal=24%	AKR1C4/APOC3/APOA2/TTR/KNG1/RDH16/CXCL1/CCL23/HSD17B6/RDH8/CXCL2/CXCL6/CCL19/CCL16/SDC1/CASR/CXCL3/PF4/GALR1/SAA1/CCL13/GNG4/CNGA1/GAL/CCL20/PPBP/STRA6/CCL21/RGS13/LPAR2/PENK/RRH/CXCR1/RCVRN/C5/BDKRB1/HCAR3/CXCL5/RGS10/RBP4/RGS22/S1PR4/FPR1/INSL5/RGS16/RGR/GUCY2D/C3/FPR2/PPEF1/GPC3/GPSM3/RDH10/OXER1/GNG11/GPC2/GPR18/CXCR2/GRM2/ITPR3/PDE6G/AGTR2/APLNR/LPAR1/PRKCG/CCL5/S1PR2/APOC2/S1PR5/ADCY4/ANXA1…
REACTOME_GPCR_LIGAND_BINDING	REACTOME_GPCR_LIGAND_BINDING	381	0.386742	1.69724	0.00127065	0.0274662	0.0233052	3872	tags=35%, list=19%, signal=29%	F2/KNG1/PROK1/CCL11/KEL/INSL3/SHH/CXCL1/CCL23/PROK2/CCL2/CXCL2/WNT2/CXCL6/CCL19/CCL16/PTGIR/CASR/CXCL3/WNT3A/FFAR2/TRH/PF4/GRM5/F2RL1/GALR1/CCL7/SAA1/CCL13/GNG4/CALCB/GAL/CCL20/ADM2/PPBP/CCL21/GPR39/LPAR2/PENK/HCRT/RRH/CXCR1/NTSR1/CHRM5/C5/IHH/TSHR/BDKRB1/GPR68/WNT7A/HCAR3/CXCL5/MC1R/S1PR4/P2RY10/OXT/FPR1/RXFP2/UCN2/TAC3/INSL5/RGR/C3/FPR2/TAC1/CCL3/PTGER2/LTB4R/OXER1/CCRL2/GPR35/CMKLR1/GNG11/GNRH…
WP_NUCLEAR_RECEPTORS_METAPATHWAY	WP_NUCLEAR_RECEPTORS_METAPATHWAY	304	0.488396	2.10796	0.00128535	0.0274662	0.0233052	2888	tags=30%, list=14%, signal=26%	SLC2A2/APOC3/APOA2/CYP2C9/CYP3A4/APOA5/SULT2A1/SLC10A1/GSTA1/FABP1/CYP2A6/S100P/UGT2B7/CYP8B1/IL11/GSTA2/CYP2B6/CYP1A2/SLCO1B1/GPX2/CYP4A11/IGFBP1/TNF/SLC39A5/IFNG/BAAT/NR1H4/CCL2/SERPINA1/SLC6A19/AGER/ABCG5/SLC2A14/CYP3A5/SLC2A3/GGTLC1/EGR1/SRPX2/ANGPTL4/CCL20/CYP1B1/MGST1/B3GNT5/SCNN1A/HES1/VDR/SLC6A14/MAFF/CBR3/GSTA3/SLC5A9/SLC5A12/SLC39A12/NR1H3/SLC5A11/FTL/BHLHE40/ALOX5AP/JUNB/ABCG8/CYP2C19/…
NABA_SECRETED_FACTORS	NABA_SECRETED_FACTORS	281	0.410247	1.76381	0.00128866	0.0274662	0.0233052	4460	tags=44%, list=22%, signal=35%	ANGPTL3/S100P/S100A8/IL11/S100A12/S100A9/CCL11/TNF/INSL3/SHH/CHRDL2/IFNG/GDF15/LIF/CXCL1/CCL23/CCL2/CXCL2/INHBE/WNT2/CXCL6/CRLF1/CCL19/CCL16/TNFSF14/CXCL3/WNT3A/CSF3/CCL18/PF4/FGF17/CCL7/TNFSF9/CCL13/EPO/ANGPTL4/S100A5/CCL20/PPBP/CCL21/THPO/CCL8/CCL26/S100A11/IGF1/IHH/S100Z/CLCF1/WNT7A/FGFBP2/CXCL5/FST/EGFL7/S100A7/PRL/INSL5/LEFTY1/PGF/TNFSF18/S100A3/NGF/LTA/CCL3/GH1/LTB/CHRD/WNT9B/TCHH/FGF22/OSM…
REACTOME_EXTRACELLULAR_MATRIX_ORGANIZATION	REACTOME_EXTRACELLULAR_MATRIX_ORGANIZATION	293	0.361132	1.55349	0.00129366	0.0274662	0.0233052	4173	tags=30%, list=21%, signal=24%	FGG/FGA/FGB/PLG/TTR/MMP8/CEACAM6/TMPRSS6/TNC/CDH1/MMP10/MMP9/TIMP1/CAPN13/MMP7/CEACAM8/ADAM12/ELANE/SDC1/MMP25/SERPINE1/LAMA1/ADAMTS4/MMP19/ITGAX/CAPN11/COL11A1/ADAMTS5/COL8A1/MMP17/BMP1/ADAM8/FN1/PPIB/COL5A3/SERPINH1/ELN/FBLN5/MFAP5/ADAMTS2/CAPN8/ADAMTS9/OPTC/LOXL2/EFEMP1/LAMC2/COL6A3/BGN/VCAN/THBS1/MATN1/CAPNS2/EMILIN1/CAPN12/LTBP2/PCOLCE/COL27A1/DCN/ITGAL/TGFB2/ADAMTS1/COL17A1/COL22A1/ICAM2/CA…
REACTOME_CLASS_A_1_RHODOPSIN_LIKE_RECEPTORS_	REACTOME_CLASS_A_1_RHODOPSIN_LIKE_RECEPTORS_	273	0.396145	1.69672	0.00130719	0.0274662	0.0233052	3872	tags=38%, list=19%, signal=31%	F2/KNG1/PROK1/CCL11/KEL/INSL3/CXCL1/CCL23/PROK2/CCL2/CXCL2/CXCL6/CCL19/CCL16/PTGIR/CXCL3/FFAR2/TRH/PF4/F2RL1/GALR1/CCL7/SAA1/CCL13/GAL/CCL20/PPBP/CCL21/GPR39/LPAR2/PENK/HCRT/RRH/CXCR1/NTSR1/CHRM5/C5/TSHR/BDKRB1/GPR68/HCAR3/CXCL5/MC1R/S1PR4/P2RY10/OXT/FPR1/RXFP2/TAC3/INSL5/RGR/C3/FPR2/TAC1/CCL3/PTGER2/LTB4R/OXER1/CCRL2/GPR35/CMKLR1/GNRH1/GPR18/CCK/CXCR2/EDN3/P2RY6/GPR4/PTGFR/LPAR6/AGTR2/CCL3L1/APL…
WP_IL18_SIGNALING_PATHWAY	WP_IL18_SIGNALING_PATHWAY	257	0.37561	1.5999	0.00133156	0.0274662	0.0233052	4253	tags=31%, list=21%, signal=25%	UGT2B10/GATA1/ARG1/MMP8/NPPB/IL18RAP/MMP9/TNF/TIMP1/IFNG/CCL2/CXCL2/CLDN4/CCL19/CXCL3/CLDN3/CCL18/CCNB2/SLC12A3/CCL20/SOCS3/NFATC4/TNIP3/PTX3/ADAMTS5/NR4A1/TF/S1PR4/NR1H3/RGS16/TMSB4X/CCL3/FAM110A/FN1/LTB/TRPC2/FOS/IL18R1/CCNA2/FAS/NCF2/FUT1/NFKBIA/PTGS2/IL13/ATF3/IL6/FASLG/CD83/CCL5/NFKBIE/TBX21/NFKBIZ/CETP/HMOX1/BAX/ARL4D/HOXD8/SNTB1/CLDN1/PRKCB/MMP2/TNFAIP2/ZC3H12A/NSMF/MMP14/ICAM1/ARFGAP1/ITG…
REACTOME_PLATELET_ACTIVATION_SIGNALING_AND_AGGREGATION	REACTOME_PLATELET_ACTIVATION_SIGNALING_AND_AGGREGATION	251	0.461611	1.95871	0.0013369	0.0274662	0.0233052	3831	tags=31%, list=19%, signal=25%	FGG/FGA/ORM1/FGB/APOH/ALB/ORM2/PLG/HRG/AHSG/F2/SERPINA4/SPP2/KNG1/SERPINF2/TIMP1/SERPINA1/ITIH3/STXBP2/PF4/SERPINE1/CLEC1B/GNG4/PPBP/THPO/SERPINA3/IGF1/ITIH4/TF/CTSW/TMSB4X/SERPING1/SRGN/FN1/GNG11/FCER1G/ISLR/LHFPL2/RARRES2/ITPR3/RAPGEF3/PRKCG/THBS1/MANF/RAC2/ECM1/DGKK/VAV3/DGKA/FERMT3/GNGT2/TAGLN2/TGFB2/A1BG/SYTL4/ARRB2/GNAI3/PTPN6/PRKCB/SRC/PIK3R2/ANXA5/F2RL2/GNA15/SELP/GNAQ/VEGFC/VAV1/LCP2/PLA…
REACTOME_SLC_MEDIATED_TRANSMEMBRANE_TRANSPORT	REACTOME_SLC_MEDIATED_TRANSMEMBRANE_TRANSPORT	240	0.425534	1.79728	0.00133869	0.0274662	0.0233052	2234	tags=22%, list=11%, signal=19%	SLC2A2/SLCO1B3/ALB/SLC4A1/SLC13A5/SLC22A1/SLCO1B1/SLC12A1/SLC44A4/SLC22A8/RHBG/SLC34A2/SLC11A1/APOD/SLC17A1/SLC22A6/SLC39A5/SLC22A12/SLC6A19/SLC2A14/SLC2A3/SLC22A7/RHCG/SLC12A3/SLC38A5/SLC38A4/RUNX1/SLC34A1/SLC9A4/SLC15A1/SLC22A2/SLC7A9/CP/SLC20A1/SLC1A5/SLC6A14/SLC5A9/SLC5A12/SLC30A8/SLC5A11/SLCO4A1/LCN15/SLC39A2/SLC4A9/RHAG/SLC25A22/SLC43A1/SLC35A1/SLC22A16/SLC2A6/SLC13A2/SLCO2A1
KEGG_CYTOKINE_CYTOKINE_RECEPTOR_INTERACTION	KEGG_CYTOKINE_CYTOKINE_RECEPTOR_INTERACTION	226	0.435523	1.8289	0.0013459	0.0274662	0.0233052	3942	tags=40%, list=20%, signal=32%	IL11/IL1R2/CCL11/IL18RAP/TNF/IFNG/CSF3R/LIF/CXCL1/CCL23/TNFRSF17/CCL2/CXCL2/INHBE/CXCL6/CCL19/CCL16/TNFSF14/CXCL3/CSF3/CCL18/PF4/CCL7/TNFSF9/CCL13/IL20RB/EPO/CD70/CCL20/PPBP/CCL21/CCL8/TNFRSF10D/CXCR1/CCL26/CLCF1/CXCL5/PRL/TNFSF18/IL2RG/LTA/CCL3/GH1/LTB/IL18R1/IL15RA/NGFR/CXCR2/OSM/FAS/IL4R/RELT/IL1R1/PDGFRA/IL13/CCL3L1/EPOR/IL6/FASLG/TNFRSF14/CCL5/TNFSF13B/CSF1/ACVRL1/PLEKHO2/TNFRSF13B/TNFRSF10C…
REACTOME_IMMUNOREGULATORY_INTERACTIONS_BETWEEN_A_LYMPHOID_AND_A_NON_LYMPHOID_CELL	REACTOME_IMMUNOREGULATORY_INTERACTIONS_BETWEEN_A_LYMPHOID_AND_A_NON_LYMPHOID_CELL	173	0.48351	1.97966	0.00137931	0.0274662	0.0233052	4309	tags=49%, list=21%, signal=39%	CDH1/IGLV3-19/CD300LF/LILRA5/TREML1/IGHV2-70/SIGLEC12/IGLC2/SELL/TREM1/CLEC2B/IGHV4-34/IGLV3-1/KIR2DL2/IGLV1-51/KIR3DL2/LILRB3/IGKV1D-12/OSCAR/HLA-G/CD19/KLRK1/KLRB1/LILRA6/NCR1/TREML2/C3/IGKV1-16/KLRF1/LILRB2/CLEC4G/IGLC3/IGLV3-25/CD247/IGLV2-14/SIGLEC9/IGLV1-40/SFTPD/IGHV3-30/NPDC1/IGLV7-43/IGKV3-15/CD300A/LILRA2/NCR3/IGKV3-20/CD300E/IGLV3-21/ITGAL/IGHV4-39/SIGLEC10/SIGLEC1/COL17A1/ICAM2/IGLV3-…
NABA_ECM_REGULATORS	NABA_ECM_REGULATORS	205	0.566755	2.34652	0.00138504	0.0274662	0.0233052	2602	tags=34%, list=13%, signal=30%	SERPINA10/AMBP/ITIH2/ITIH1/PLG/HRG/SERPINA6/F9/F2/SERPINA11/SERPINA4/SERPINA7/KNG1/MMP8/SERPINC1/F13B/F12/MMP10/SERPINF2/MMP9/TIMP1/LPA/CTSE/SERPINB10/MMP7/SERPINB3/ADAM12/ELANE/SERPINA1/ITIH3/MMP25/SERPINE2/F7/SERPINE1/CST7/CTSC/ADAMTS4/SERPIND1/MMP19/SERPINA3/HTRA4/ADAMTS5/SLPI/CSTA/ADAM33/ITIH4/MMP17/SERPINF1/CTSW/SERPING1/MEP1B/BMP1/ADAM8/CST6/PAMR1/SERPINH1/ADAMTS2/HMSD/MASP2/ADAMTS9/PRSS12/…
REACTOME_ANTI_INFLAMMATORY_RESPONSE_FAVOURING_LEISHMANIA_PARASITE_INFECTION	REACTOME_ANTI_INFLAMMATORY_RESPONSE_FAVOURING_LEISHMANIA_PARASITE_INFECTION	192	0.373591	1.53907	0.00138696	0.0274662	0.0233052	3793	tags=33%, list=19%, signal=27%	DPEP1/INSL3/IGLV3-19/PTGIR/IGHV2-70/IGLC2/GNG4/CALCB/IGHV4-34/IGLV3-1/ADM2/IGLV1-51/IGHG1/GPR39/IGKV1D-12/FGR/IGHG4/TSHR/GPR84/MC1R/RXFP2/GGT5/IGKV1-16/PTGER2/GNG11/GGT1/IAPP/IGLC3/RAMP3/IGLV3-25/CD247/RAMP2/ITPR3/IGLV2-14/IGLV1-40/IGHV3-30/PTH1R/CALCA/IL6/IGLV7-43/VIP/IGKV3-15/ADCY4/PTH2R/ADCY3/IGKV3-20/GLP2R/GNGT2/PTGDR/IGLV3-21/ADCY2/IGHV4-39/IGLV3-27/GNAI3/GPBAR1/SRC/IGHV4-59/IGLV1-47/IGKV5-2…
REACTOME_RRNA_PROCESSING	REACTOME_RRNA_PROCESSING	192	0.477264	1.96617	0.00138696	0.0274662	0.0233052	7391	tags=64%, list=37%, signal=41%	RPL22L1/RPS19/RPS10/RPL28/RPP25/RPL3/RPL36A/RPL35/RPL34/RPL39/RPL36/RPS3/RPS12/RPS27/RPL26/RPL29/RPSA/RPL13/FBL/RPL11/RPL37/EXOSC1/RPS8/RPS20/RPL18/RPL14/RPS15/RPL13A/RCL1/RPS27A/RPS21/UBA52/RPLP2/RPS7/RPL12/RPL27A/RPL31/RPS6/WDR46/RPP21/UTP18/RPL9/RPS9/RPL17/NOP2/FAU/RPS4X/EXOSC8/NOP58/RPL32/RRP9/RPS11/PES1/NOP56/WDR75/RPS17/RPL24/RPL35A/RPL27/RPS15A/EXOSC3/RPS5/RPS14/NOL12/GNL3/NIP7/TRMT112/RPL…
NABA_ECM_GLYCOPROTEINS	NABA_ECM_GLYCOPROTEINS	177	0.404073	1.65264	0.00139082	0.0274662	0.0233052	3217	tags=28%, list=16%, signal=24%	FGG/FGA/FGB/FGL1/TNC/IGFBP1/ZPLD1/LRG1/TNFAIP6/LAMA1/ZP3/SRPX2/SNED1/IGFBP4/ZP1/VWCE/THBS2/EMID1/CDCP2/PAPLN/VIT/FN1/MGP/IGFBP6/NTN5/IGFALS/ELN/IGFBP3/SRPX/FBLN5/MFAP5/THBS3/SPON2/EFEMP1/TSKU/AEBP1/LAMC2/THBS1/VWA1/MATN1/ECM1/LGI4/EMILIN1/BGLAP/CILP/LTBP2/PCOLCE/DMBT1/RSPO4/SPARCL1
REACTOME_BIOLOGICAL_OXIDATIONS	REACTOME_BIOLOGICAL_OXIDATIONS	195	0.60817	2.50493	0.00139276	0.0274662	0.0233052	2334	tags=35%, list=12%, signal=32%	CYP2C9/CYP3A4/UGT2B10/ADH4/SULT2A1/GSTA1/ACSM2A/CYP2A6/UGT2B7/ADH6/ADH1A/CYP8B1/MAT1A/UGT2B15/GSTA2/CYP2E1/CYP2B6/CYP2C8/CYP1A2/CYP4F2/GLYATL1/CYP4A11/ACSM2B/DPEP1/UGT2A3/UGT3A1/AKR7L/NR1H4/CYP2C18/CYP4F3/AADAC/NNMT/CYP3A5/ACY3/CYP4A22/ADH1C/GGT6/NAT2/AKR7A3/CYP1B1/MGST1/CYP26A1/FMO3/SULT2B1/ADH1B/GLYAT/SULT1B1/CBR3/CYP4F11/GSTA3/CYP27B1/PTGIS/GLYATL2/UGDH/CYP2D6/CYP4F22/GGT5/SMOX/CYP2C19/GSTT2B/…
REACTOME_DISORDERS_OF_TRANSMEMBRANE_TRANSPORTERS	REACTOME_DISORDERS_OF_TRANSMEMBRANE_TRANSPORTERS	168	0.386958	1.57561	0.00139276	0.0274662	0.0233052	2432	tags=13%, list=12%, signal=12%	SLC2A2/SLCO1B3/SLC4A1/SLCO1B1/SLC12A1/SLC34A2/SLC22A12/SLC6A19/ABCG5/SLC12A3/SLC34A1/SLC7A9/CP/SLC6A14/GCKR/ABCG8/RHAG/SLC35A1/SLCO2A1/PSMB8/PSMA8/PSMB9
REACTOME_CELL_SURFACE_INTERACTIONS_AT_THE_VASCULAR_WALL	REACTOME_CELL_SURFACE_INTERACTIONS_AT_THE_VASCULAR_WALL	176	0.470084	1.9183	0.00140449	0.0274662	0.0233052	4636	tags=44%, list=23%, signal=34%	F2/GYPA/GYPB/CD177/CEACAM6/PROC/CEACAM8/IGLV3-19/SDC1/IGHV2-70/CEACAM3/PF4/FCAMR/IGLC2/SELL/TREM1/IGHV4-34/IGLV3-1/SLC7A9/IGLV1-51/SELE/ITGAX/IGHM/IGKV1D-12/TNFRSF10D/IGHA1/IGKV1-16/FN1/FCER1G/IGLC3/IGLV3-25/IGLV2-14/OLR1/CEACAM5/IGLV1-40/IGHV3-30/IGLV7-43/IGHA2/IGKV3-15/SLC7A5/PROCR/ATP1B3/IGKV3-20/TSPAN7/SELPLG/CD48/IGLV3-21/ITGAL/IGHV4-39/EPCAM/IGLV3-27/PTPN6/SRC/PIK3R2/THBD/IGHV4-59/ITGAM/SEL…
REACTOME_REGULATION_OF_EXPRESSION_OF_SLITS_AND_ROBOS	REACTOME_REGULATION_OF_EXPRESSION_OF_SLITS_AND_ROBOS	165	0.415546	1.68621	0.00140449	0.0274662	0.0233052	7227	tags=59%, list=36%, signal=38%	RPL22L1/RPS19/RPS10/RPL28/RPL3/RPL36A/PSMB8/ROBO3/PSMA8/LHX9/RPL35/PSMB9/RPL34/RPL39/RPL36/RPS3/RPS12/RPS27/RPL26/RPL29/RPSA/RPL13/RPL11/RPL37/RPS8/RPS20/RPL18/RPL14/RPS15/RPL13A/RPS27A/RPS21/UBA52/RPLP2/RPS7/RPL12/RPL27A/RPL31/RPS6/PSMA1/RPL9/RPS9/RPL17/FAU/RPS4X/RPL32/RPS11/RPS17/RPL24/RPL35A/RPL27/RPS15A/RPS5/RPS14/LHX2/RPLP0/RPS26/RPL10A/CASC3/RPL7A/RPL19/RPL8/RPL30/RPL10/RPS24/PSMD10/RPL18A/…
REACTOME_PEPTIDE_LIGAND_BINDING_RECEPTORS	REACTOME_PEPTIDE_LIGAND_BINDING_RECEPTORS	164	0.463708	1.87935	0.00141044	0.0274662	0.0233052	3942	tags=42%, list=20%, signal=34%	F2/KNG1/PROK1/CCL11/KEL/INSL3/CXCL1/CCL23/PROK2/CCL2/CXCL2/CXCL6/CCL19/CCL16/CXCL3/TRH/PF4/F2RL1/GALR1/CCL7/SAA1/CCL13/GAL/CCL20/PPBP/CCL21/PENK/HCRT/CXCR1/NTSR1/C5/BDKRB1/CXCL5/MC1R/OXT/FPR1/RXFP2/TAC3/INSL5/C3/FPR2/TAC1/CCL3/CCRL2/CCK/CXCR2/EDN3/AGTR2/CCL3L1/APLNR/CCL5/C5AR2/ANXA1/NTS/GPR37/BDKRB2/NMB/XCL2/CXCR4/NPFFR1/F2RL2/GHRL/EDNRB/SST/ECE2/NPW/C5AR1/SSTR2/CXCL12
NABA_ECM_AFFILIATED	NABA_ECM_AFFILIATED	157	0.395836	1.59341	0.00141643	0.0274662	0.0233052	2243	tags=25%, list=11%, signal=22%	MBL2/SFTA2/SFTPB/HPX/SFTA3/CLEC12B/ANXA10/MUC12/CLEC12A/MUC15/CLC/SDC1/MUC1/FCN2/CLEC1B/SFTPA2/CLEC2B/SFTPA1/C1QL2/CLEC4E/CLEC18A/FCN3/MUC13/CLEC4M/CLEC4D/CLEC18B/REG3G/OVGP1/SEMA4A/GPC3/SFTPC/ITLN2/CLEC4G/GPC2/CLEC1A/MUC4/CLEC4A/MUC21/SFTPD
WP_VITAMIN_D_RECEPTOR_PATHWAY	WP_VITAMIN_D_RECEPTOR_PATHWAY	157	0.437956	1.76296	0.00141643	0.0274662	0.0233052	3887	tags=35%, list=19%, signal=28%	ORM1/ORM2/CYP2C9/CYP3A4/SULT2A1/S100A8/KNG1/CYP2B6/HSD17B2/S100A9/IGFBP1/SLC34A2/IL1RL1/TRPV6/CYP3A5/CAMP/TREM1/ADAMTS5/BDKRB1/VDR/MEG8/CYP27B1/CYP2D6/HNF1A/KLK6/JUNB/ALOX5/CST6/IGFBP3/FGF23/KLF4/CDKN2A/S100A4/S100A6/G6PD/ABCA11P/MXD1/ATP2C2/BGLAP/MYC/CLDN2/LGALS9/LRRC25/TGFB2/CDKN1A/HLA-DQA2/S100A2/THBD/ITGAM/STEAP4/CYP24A1/MX2/CD40/PRKCQ/ID1
WP_METAPATHWAY_BIOTRANSFORMATION_PHASE_I_AND_II	WP_METAPATHWAY_BIOTRANSFORMATION_PHASE_I_AND_II	159	0.608177	2.4499	0.00141844	0.0274662	0.0233052	2692	tags=38%, list=13%, signal=33%	AKR1C4/CYP2C9/CYP3A4/SULT2A1/GSTA1/CYP2A6/UGT2B7/CYP8B1/AKR1D1/UGT2B15/GSTA2/CYP2E1/CYP2B6/CYP2C8/CYP1A2/CYP4F2/GPX2/GLYATL1/UGT2A3/NAT8/BAAT/CYP2C18/CYP4F3/NNMT/CYP3A5/HS3ST2/NAT2/AKR7A3/CYP1B1/MGST1/CYP4Z1/CYP26A1/FMO3/SULT2B1/GLYAT/SULT1B1/CYP4F11/GSTA3/CYP27B1/GLYATL2/CYP2D6/CYP4F22/CYP2C19/GSTT2B/CYP27A1/CHST2/HS3ST5/CHST8/CYP19A1/INMT/CYP2A7/UGT1A7/CYP4B1/NAT14/KCNAB3/GPX3/CYP4F12/CYP3A43/N…
REACTOME_INFLUENZA_INFECTION	REACTOME_INFLUENZA_INFECTION	153	0.437673	1.74933	0.00144718	0.0274662	0.0233052	7227	tags=61%, list=36%, signal=39%	RPL22L1/RPS19/RPS10/RPL28/RPL3/PABPN1/RPL36A/ISG15/RPL35/RPL34/POLR2H/RPL39/RPL36/RPS3/RPS12/RPS27/RPL26/RPL29/RPSA/RPL13/RPL11/RPL37/RPS8/RPS20/RPL18/RPL14/RPS15/RPL13A/RPS27A/RPS21/UBA52/RPLP2/RPS7/RPL12/RPL27A/RPL31/RPS6/RPL9/RPS9/RPL17/CLTA/FAU/RPS4X/RPL32/RPS11/RPS17/RPL24/RPL35A/RPL27/RPS15A/RPS5/RPS14/NUP85/HSPA1A/RPLP0/RPS26/RPL10A/RPL7A/RPL19/RPL8/RPL30/CPSF4/RPL10/RPS24/NUP50/RPL18A/RPL…
REACTOME_METABOLISM_OF_STEROIDS	REACTOME_METABOLISM_OF_STEROIDS	145	0.502736	1.99796	0.00144718	0.0274662	0.0233052	2040	tags=17%, list=10%, signal=15%	AKR1C4/SLCO1B3/ALB/GC/SLC10A1/SERPINA6/CYP8B1/AKR1D1/SLC27A2/SLCO1B1/HSD17B2/CH25H/BAAT/NR1H4/SRD5A2/VDR/CYP27B1/PTGIS/HSD11B1/HSD17B11/CYP27A1/CYP19A1/HSD17B3/SLC27A5
REACTOME_TOLL_LIKE_RECEPTOR_CASCADES	REACTOME_TOLL_LIKE_RECEPTOR_CASCADES	152	0.403005	1.60798	0.00144718	0.0274662	0.0233052	4603	tags=30%, list=23%, signal=23%	FGG/FGA/FGB/S100A8/S100A12/S100A9/AGER/BPI/LBP/SAA1/SFTPA2/SFTPA1/DNM1/LY96/MAPK11/FOS/IRF7/NOD1/NFKBIA/RPS6KA1/SFTPD/RIPK3/MAPK10/MAP3K8/IRF3/IKBKE/DUSP6/ITGAM/CTSK/CNPY3/RPS27A/SOCS1/BTK/UBA52/IRAK4/NFKB2/DNM3/SIGIRR/MYD88/NOD2/PELI2/TLR6/TLR2/HSP90B1/TNIP2
WP_NRF2_PATHWAY	WP_NRF2_PATHWAY	137	0.450964	1.78284	0.00146843	0.0274662	0.0233052	2862	tags=27%, list=14%, signal=23%	SLC2A2/GSTA1/CYP2A6/UGT2B7/GSTA2/GPX2/CYP4A11/SLC39A5/SERPINA1/SLC6A19/AGER/SLC2A14/SLC2A3/GGTLC1/EGR1/SLC6A14/MAFF/CBR3/GSTA3/SLC5A9/SLC5A12/SLC39A12/SLC5A11/FTL/SLC39A2/GGT1/SLC2A6/CES3/UGT1A7/G6PD/ABCC3/GPX3/TXN/ABCC2/HMOX1/SLC6A16/SLC39A11
REACTOME_FCGAMMA_RECEPTOR_FCGR_DEPENDENT_PHAGOCYTOSIS	REACTOME_FCGAMMA_RECEPTOR_FCGR_DEPENDENT_PHAGOCYTOSIS	135	0.397415	1.56849	0.00147275	0.0274662	0.0233052	6431	tags=50%, list=32%, signal=34%	IGLV3-19/IGHV2-70/IGLC2/IGHV4-34/IGLV3-1/IGLV1-51/IGHG1/IGKV1D-12/FGR/IGHG4/IGKV1-16/IGLC3/IGLV3-25/CD247/ITPR3/ACTB/IGLV2-14/IGLV1-40/ACTG1/ARPC1B/ARPC4/IGHV3-30/WAS/IGLV7-43/ARPC5/IGKV3-15/WASF1/IGKV3-20/VAV3/IGLV3-21/IGHV4-39/IGLV3-27/SRC/PIK3R2/IGHV4-59/VAV1/IGLV1-47/IGKV5-2/IGHG2/IGLV2-23/BTK/IGHV3-53/FCGR2A/IGLV6-57/ABL1/IGLV1-44/IGKV1-17/HCK/ARPC3/PAK1/PLD2/RAC1/WIPF1/IGHV3-33/YES1/MYO9B/I…
PID_P53_DOWNSTREAM_PATHWAY	PID_P53_DOWNSTREAM_PATHWAY	132	0.430938	1.69461	0.00147929	0.0274662	0.0233052	6471	tags=50%, list=32%, signal=34%	E2F2/GDF15/BCL2A1/LIF/SFN/DUSP5/SERPINE1/TNFRSF10D/VDR/PLK3/DKK1/FOXA1/POU4F1/PMAIP1/KAT2A/IGFBP3/FAS/ZNF385A/DUSP1/AFP/ATF3/VCAN/NLRC4/DDB2/TNFRSF10C/BAX/PYCARD/CASP1/E2F1/BDKRB2/CDKN1A/S100A2/SH2D1A/MCL1/MMP2/BBC3/RGCC/TP63/HGF/SNAI2/BNIP3L/TNFRSF10B/SCN3B/CASP10/BCL6/CCNB1/NDRG1/PML/TAP1/TP53/MDM2/DDIT4/SPP1/DDX5/EGFR/GPX1/PRKAB1/TP73/BCL2L1/BTG2/IRF5/RNF144B/CX3CL1/FDXR/PTEN/JUN
REACTOME_RESPONSE_TO_ELEVATED_PLATELET_CYTOSOLIC_CA2_	REACTOME_RESPONSE_TO_ELEVATED_PLATELET_CYTOSOLIC_CA2_	128	0.576752	2.25136	0.0014881	0.0274662	0.0233052	3521	tags=36%, list=18%, signal=30%	FGG/FGA/ORM1/FGB/APOH/ALB/ORM2/PLG/HRG/AHSG/SERPINA4/SPP2/KNG1/SERPINF2/TIMP1/SERPINA1/ITIH3/STXBP2/PF4/SERPINE1/PPBP/SERPINA3/IGF1/ITIH4/TF/CTSW/TMSB4X/SERPING1/SRGN/FN1/ISLR/LHFPL2/RARRES2/PRKCG/THBS1/MANF/ECM1/FERMT3/TAGLN2/TGFB2/A1BG/SYTL4/PRKCB/ANXA5/SELP/VEGFC
REACTOME_EUKARYOTIC_TRANSLATION_INITIATION	REACTOME_EUKARYOTIC_TRANSLATION_INITIATION	119	0.487509	1.87993	0.00149477	0.0274662	0.0233052	7227	tags=70%, list=36%, signal=45%	RPL22L1/RPS19/RPS10/RPL28/RPL3/RPL36A/RPL35/RPL34/RPL39/RPL36/RPS3/RPS12/RPS27/RPL26/RPL29/EIF4EBP1/RPSA/RPL13/RPL11/RPL37/RPS8/RPS20/RPL18/RPL14/RPS15/RPL13A/RPS27A/RPS21/UBA52/RPLP2/RPS7/RPL12/RPL27A/RPL31/RPS6/RPL9/RPS9/RPL17/FAU/RPS4X/RPL32/RPS11/RPS17/RPL24/RPL35A/RPL27/RPS15A/RPS5/RPS14/RPLP0/RPS26/RPL10A/RPL7A/RPL19/RPL8/RPL30/RPL10/RPS24/RPL18A/RPL6/RPL4/RPS29/RPL23/EIF4A1/RPL23A/RPL15/RP…
KEGG_CELL_ADHESION_MOLECULES_CAMS	KEGG_CELL_ADHESION_MOLECULES_CAMS	126	0.430426	1.67117	0.00149701	0.0274662	0.0233052	4595	tags=40%, list=23%, signal=31%	CLDN18/CDH1/CLDN19/CLDN4/SDC1/CLDN3/SELL/CLDN14/HLA-DOB/SELE/NRXN2/HLA-G/CLDN8/CLDN16/NEGR1/ICOSLG/NLGN4X/VCAN/CLDN5/MPZL1/CLDN7/ICOS/SELPLG/CLDN2/ITGAL/SIGLEC1/CLDN11/ICAM2/HLA-DQA2/CLDN1/ITGAM/SELP/ICAM1/CD6/HLA-F/CD40/HLA-E/HLA-DRB5/PDCD1LG2/CLDN15/CD8B/HLA-B/HLA-DMA/CD8A/CD28/CD22/CDH15/VCAM1/CADM3/SDC2/MAG
REACTOME_NONSENSE_MEDIATED_DECAY_NMD_	REACTOME_NONSENSE_MEDIATED_DECAY_NMD_	115	0.519575	1.98045	0.0015083	0.0274662	0.0233052	7227	tags=76%, list=36%, signal=49%	RPL22L1/RPS19/PNRC2/RPS10/RPL28/RPL3/RPL36A/RPL35/RPL34/RPL39/RPL36/RPS3/RPS12/RPS27/RPL26/RPL29/SMG9/RPSA/RPL13/RPL11/RPL37/RPS8/RPS20/RPL18/RPL14/RPS15/RPL13A/RPS27A/RPS21/UBA52/RPLP2/RPS7/RPL12/RPL27A/RPL31/RPS6/RPL9/RPS9/RPL17/FAU/RPS4X/RPL32/RPS11/RPS17/RPL24/RPL35A/RPL27/RPS15A/RPS5/RPS14/RPLP0/RPS26/RPL10A/CASC3/RPL7A/RPL19/RPL8/RPL30/RPL10/RPS24/RPL18A/RPL6/RPL4/RPS29/RPL23/RPL23A/RPL15/R…
REACTOME_REGULATION_OF_INSULIN_LIKE_GROWTH_FACTOR_IGF_TRANSPORT_AND_UPTAKE_BY_INSULIN_LIKE_GROWTH_FACTOR_BINDING_PROTEINS_IGFBPS_	REACTOME_REGULATION_OF_INSULIN_LIKE_GROWTH_FACTOR_IGF_TRANSPORT_AND_UPTAKE_BY_INSULIN_LIKE_GROWTH_FACTOR_BINDING_PROTEINS_IGFBPS_	115	0.624781	2.38147	0.0015083	0.0274662	0.0233052	2656	tags=37%, list=13%, signal=33%	SERPINA10/APOA2/FGG/FGA/ALB/ITIH2/PLG/APOA5/AHSG/F2/SPP2/KNG1/SERPINC1/PROC/TNC/IGFBP1/TIMP1/SERPINA1/IGFBP4/SERPIND1/CP/PENK/IGF1/KLK1/MXRA8/TF/GZMH/C3/RCN1/GPC3/FN1/IGFBP6/IGFALS/IGFBP3/FGF23/GOLM1/AFP/IL6/PCSK9/VCAN/EVA1A/CSF1/VWA1
REACTOME_SRP_DEPENDENT_COTRANSLATIONAL_PROTEIN_TARGETING_TO_MEMBRANE	REACTOME_SRP_DEPENDENT_COTRANSLATIONAL_PROTEIN_TARGETING_TO_MEMBRANE	111	0.552433	2.09384	0.00151286	0.0274662	0.0233052	7227	tags=80%, list=36%, signal=52%	RPL22L1/RPS19/RPS10/RPL28/RPL3/RPL36A/SEC61B/RPL35/RPL34/RPL39/RPL36/RPS3/RPS12/RPS27/RPL26/RPL29/SSR2/RPSA/RPL13/RPL11/RPL37/SRPRB/RPS8/RPS20/RPL18/RPL14/RPS15/RPL13A/RPS27A/RPS21/UBA52/RPLP2/RPS7/RPL12/RPL27A/RPL31/RPS6/RPL9/RPS9/RPL17/FAU/RPS4X/SRP19/RPL32/RPS11/RPS17/RPL24/RPL35A/RPL27/RPS15A/RPS5/RPS14/RPLP0/RPS26/RPL10A/RPL7A/RPL19/RPL8/RPL30/SEC61A1/RPL10/RPS24/RPL18A/SSR1/TRAM1/RPL6/SSR4/…
REACTOME_COMPLEMENT_CASCADE	REACTOME_COMPLEMENT_CASCADE	108	0.68012	2.57316	0.00151515	0.0274662	0.0233052	2781	tags=48%, list=14%, signal=42%	CFHR2/C8B/C8A/C9/MBL2/C4BPA/CPB2/CRP/F2/CFHR1/C4BPB/CFHR5/CFHR4/CFHR3/IGLV3-19/ELANE/CPN1/IGHV2-70/FCN2/IGLC2/C2/IGHV4-34/IGLV3-1/IGLV1-51/IGHG1/C1R/IGKV1D-12/C5/IGHG4/FCN3/CD19/CFP/CR1/C1S/C3/SERPING1/IGKV1-16/C7/IGLC3/GZMM/IGLV3-25/IGLV2-14/MASP2/CFH/IGLV1-40/IGHV3-30/IGLV7-43/IGKV3-15/C5AR2/C8G/CFB/IGKV3-20
REACTOME_SELENOAMINO_ACID_METABOLISM	REACTOME_SELENOAMINO_ACID_METABOLISM	108	0.550706	2.08353	0.00151515	0.0274662	0.0233052	7227	tags=81%, list=36%, signal=52%	MAT1A/NNMT/RPL22L1/RPS19/RPS10/RPL28/RPL3/INMT/RPL36A/RPL35/RPL34/RPL39/RPL36/RPS3/RPS12/RPS27/HNMT/RPL26/RPL29/RPSA/RPL13/RPL11/RPL37/RPS8/RPS20/RPL18/RPL14/RPS15/RPL13A/RPS27A/RPS21/UBA52/RPLP2/RPS7/RPL12/RPL27A/RPL31/RPS6/RPL9/RPS9/RPL17/EEF1E1/PAPSS2/FAU/RPS4X/RPL32/RPS11/RPS17/RPL24/RPL35A/RPL27/RPS15A/RPS5/RPS14/RPLP0/RPS26/RPL10A/RPL7A/RPL19/RPL8/RPL30/RPL10/RPS24/RPL18A/SECISBP2/RPL6/RPL4…
REACTOME_INTERLEUKIN_4_AND_INTERLEUKIN_13_SIGNALING	REACTOME_INTERLEUKIN_4_AND_INTERLEUKIN_13_SIGNALING	103	0.517611	1.94448	0.00152207	0.0274662	0.0233052	3898	tags=45%, list=19%, signal=36%	LCN2/CCL11/MMP9/TNF/TIMP1/LIF/CCL2/MUC1/LBP/SAA1/JAK3/BIRC5/SOCS3/IGHG1/BATF/ITGAX/IL13RA2/TWIST1/IGHG4/CEBPD/JUNB/ALOX5/IL2RG/FN1/FOS/OSM/IL4R/GATA3/PTGS2/IL13/IL6/FASLG/ANXA1/HMOX1/PIM1/MYC/VIM/CDKN1A/MCL1/MMP2/ITGAM/TNFRSF1B/ICAM1/SOCS1/HGF/STAT6
REACTOME_PHASE_I_FUNCTIONALIZATION_OF_COMPOUNDS	REACTOME_PHASE_I_FUNCTIONALIZATION_OF_COMPOUNDS	95	0.613025	2.28257	0.00153846	0.0274662	0.0233052	2644	tags=41%, list=13%, signal=36%	CYP2C9/CYP3A4/ADH4/CYP2A6/ADH6/ADH1A/CYP8B1/CYP2E1/CYP2B6/CYP2C8/CYP1A2/CYP4F2/CYP4A11/NR1H4/CYP2C18/CYP4F3/AADAC/CYP3A5/CYP4A22/ADH1C/CYP1B1/CYP26A1/FMO3/ADH1B/CBR3/CYP4F11/CYP27B1/PTGIS/CYP2D6/CYP4F22/SMOX/CYP2C19/CYP27A1/CYP19A1/CES3/CYP2A7/CYP4B1/CYP4F12/CYP3A43
REACTOME_BINDING_AND_UPTAKE_OF_LIGANDS_BY_SCAVENGER_RECEPTORS	REACTOME_BINDING_AND_UPTAKE_OF_LIGANDS_BY_SCAVENGER_RECEPTORS	91	0.570472	2.11134	0.00154083	0.0274662	0.0233052	3793	tags=43%, list=19%, signal=35%	AMBP/ALB/HBA1/HBA2/HBB/HP/HPX/IGLV3-19/IGHV2-70/SAA1/IGLC2/IGHV4-34/IGLV3-1/IGLV1-51/SCGB3A2/IGKV1D-12/IGHA1/FTL/MARCO/IGKV1-16/IGLC3/IGLV3-25/IGLV2-14/SCARA5/IGLV1-40/IGHV3-30/IGLV7-43/IGHA2/IGKV3-15/IGKV3-20/IGLV3-21/IGHV4-39/IGLV3-27/APOL1/IGHV4-59/IGLV1-47/IGKV5-2/IGLV2-23/IGHV3-53
REACTOME_RESPONSE_OF_EIF2AK4_GCN2_TO_AMINO_ACID_DEFICIENCY	REACTOME_RESPONSE_OF_EIF2AK4_GCN2_TO_AMINO_ACID_DEFICIENCY	100	0.574319	2.15106	0.00154083	0.0274662	0.0233052	7227	tags=86%, list=36%, signal=55%	RPL22L1/TRIB3/RPS19/RPS10/RPL28/RPL3/RPL36A/ASNS/DDIT3/ATF3/RPL35/RPL34/RPL39/RPL36/RPS3/RPS12/RPS27/RPL26/RPL29/RPSA/ATF4/RPL13/RPL11/RPL37/RPS8/RPS20/RPL18/RPL14/RPS15/RPL13A/RPS27A/RPS21/UBA52/RPLP2/RPS7/RPL12/RPL27A/RPL31/RPS6/RPL9/RPS9/RPL17/FAU/CEBPG/RPS4X/RPL32/RPS11/RPS17/RPL24/RPL35A/RPL27/RPS15A/RPS5/RPS14/RPLP0/RPS26/RPL10A/RPL7A/RPL19/RPL8/RPL30/RPL10/RPS24/RPL18A/RPL6/RPL4/RPS29/RPL2…
REACTOME_EUKARYOTIC_TRANSLATION_ELONGATION	REACTOME_EUKARYOTIC_TRANSLATION_ELONGATION	92	0.555723	2.05737	0.00154321	0.0274662	0.0233052	7227	tags=88%, list=36%, signal=57%	RPL22L1/RPS19/RPS10/RPL28/RPL3/RPL36A/RPL35/RPL34/RPL39/RPL36/RPS3/RPS12/RPS27/EEF1A1/RPL26/RPL29/RPSA/RPL13/RPL11/RPL37/RPS8/RPS20/RPL18/RPL14/RPS15/RPL13A/RPS27A/RPS21/UBA52/RPLP2/RPS7/RPL12/RPL27A/RPL31/RPS6/RPL9/RPS9/RPL17/FAU/RPS4X/RPL32/RPS11/RPS17/RPL24/RPL35A/RPL27/RPS15A/RPS5/RPS14/RPLP0/RPS26/RPL10A/RPL7A/RPL19/RPL8/RPL30/RPL10/RPS24/RPL18A/RPL6/RPL4/RPS29/RPL23/RPL23A/RPL15/RPL7/RPL21/…
WP_HUMAN_COMPLEMENT_SYSTEM	WP_HUMAN_COMPLEMENT_SYSTEM	97	0.696143	2.59658	0.00154321	0.0274662	0.0233052	1519	tags=38%, list=8%, signal=35%	APCS/CFHR2/C8A/FGG/FGA/FGB/ALB/PLG/C9/MBL2/C4BPA/CRP/F12/CFHR4/F11/ELANE/CPN1/FCN2/SELL/SFTPA2/SFTPA1/C2/SELE/C1R/ITGAX/PTX3/C5/PLAUR/CLEC4M/CD19/RPS19/CFP/CR1/C1S/FPR1/C3/SERPING1
WP_CYTOPLASMIC_RIBOSOMAL_PROTEINS	WP_CYTOPLASMIC_RIBOSOMAL_PROTEINS	88	0.568579	2.08615	0.0015456	0.0274662	0.0233052	6928	tags=84%, list=35%, signal=55%	RPS19/RPS10/RPL28/RPL3/RPL36A/RPS6KA1/RPL35/RPL34/RPL39/RPL36/RPS3/RPS12/RPS27/RPL26/RPL29/RPSA/RPL13/RPL11/RPL37/RPS8/RPS20/RPL18/RPL14/RPS15/RPL13A/RPS27A/RPS21/UBA52/RPLP2/RPS7/RPL12/RPL27A/RPL31/RPS6/RPL9/RPS9/RPL17/FAU/RPS4X/RPL32/RPS11/RPS17/RPL24/RPL35A/RPL27/RPS15A/RPS5/RPS14/RPLP0/RPS26/RPL10A/RPL7A/RPL19/RPL8/RPL30/RPL10/RPS24/RPL18A/RPL6/RPL4/RPS29/RPL23/RPL23A/RPL15/RPL7/RPL21/RPS16/R…
KEGG_RIBOSOME	KEGG_RIBOSOME	87	0.59161	2.16469	0.00154799	0.0274662	0.0233052	7227	tags=91%, list=36%, signal=58%	RPL22L1/RPS19/RPS10/RPL28/RPL3/RSL24D1P11/RPL36A/RPL35/RPL34/RPL39/RPL36/RPS3/RPS12/RPS27/RPL26/RPL29/RPSA/RPL13/RPL11/RPL37/RPS8/RPS20/RPL18/RPL14/RPS15/RPL13A/RPS27A/RPS21/UBA52/RPLP2/RPS7/RPL12/RPL27A/RPL31/RPS6/RPL9/RPS9/RPL17/FAU/RPS4X/RPL32/RPS11/RPS17/RPL24/RPL35A/RPL27/RPS15A/RPS5/RPLP0/RPS26/RPL10A/RPL7A/RPL19/RPL8/RPL30/RPL10/RPS24/RPL18A/RPL6/RPL4/RPS29/RSL24D1/RPL23/RPL23A/RPL15/RPL7/…
REACTOME_VISUAL_PHOTOTRANSDUCTION	REACTOME_VISUAL_PHOTOTRANSDUCTION	90	0.466291	1.72132	0.00154799	0.0274662	0.0233052	1776	tags=19%, list=9%, signal=17%	AKR1C4/APOC3/APOA2/TTR/RDH16/HSD17B6/RDH8/SDC1/CNGA1/STRA6/RCVRN/RBP4/GUCY2D/PPEF1/GPC3/RDH10/GPC2
REACTOME_PHASE_II_CONJUGATION_OF_COMPOUNDS	REACTOME_PHASE_II_CONJUGATION_OF_COMPOUNDS	93	0.600299	2.22498	0.0015528	0.0274662	0.0233052	1842	tags=29%, list=9%, signal=26%	UGT2B10/SULT2A1/GSTA1/ACSM2A/UGT2B7/MAT1A/UGT2B15/GSTA2/CYP1A2/GLYATL1/ACSM2B/UGT2A3/UGT3A1/NNMT/GGT6/NAT2/MGST1/SULT2B1/GLYAT/SULT1B1/GSTA3/GLYATL2/UGDH/GGT5/GSTT2B/GGT1/ABHD14B
REACTOME_SLC_TRANSPORTER_DISORDERS	REACTOME_SLC_TRANSPORTER_DISORDERS	93	0.503761	1.86716	0.0015528	0.0274662	0.0233052	852	tags=13%, list=4%, signal=12%	SLC2A2/SLCO1B3/SLC4A1/SLCO1B1/SLC12A1/SLC34A2/SLC22A12/SLC6A19/SLC12A3/SLC34A1/SLC7A9/CP
WP_ALLOGRAFT_REJECTION	WP_ALLOGRAFT_REJECTION	81	0.535381	1.925	0.00157729	0.0274662	0.0233052	4102	tags=38%, list=20%, signal=31%	C8B/C8A/C9/TNF/IFNG/CCL19/C2/HLA-DOB/CCL21/C5/HLA-G/GNLY/GZMB/C3/C7/FAS/PDGFRA/IL13/FASLG/VIM/GDNF/HLA-DQA2/TUBA1B/HLA-F/CD40/HLA-E/HLA-DRB5/HLA-B/CXCL12/HLA-DMA/CD28
REACTOME_INITIAL_TRIGGERING_OF_COMPLEMENT	REACTOME_INITIAL_TRIGGERING_OF_COMPLEMENT	73	0.56185	1.99612	0.00159744	0.0274662	0.0233052	3793	tags=53%, list=19%, signal=43%	MBL2/CRP/IGLV3-19/IGHV2-70/FCN2/IGLC2/C2/IGHV4-34/IGLV3-1/IGLV1-51/IGHG1/C1R/IGKV1D-12/IGHG4/FCN3/CFP/C1S/C3/IGKV1-16/IGLC3/GZMM/IGLV3-25/IGLV2-14/MASP2/IGLV1-40/IGHV3-30/IGLV7-43/IGKV3-15/CFB/IGKV3-20/IGLV3-21/IGHV4-39/IGLV3-27/IGHV4-59/IGLV1-47/IGKV5-2/IGHG2/IGLV2-23/IGHV3-53
WP_SELENIUM_MICRONUTRIENT_NETWORK	WP_SELENIUM_MICRONUTRIENT_NETWORK	73	0.709941	2.52225	0.00159744	0.0274662	0.0233052	2536	tags=42%, list=13%, signal=37%	FGG/FGA/FGB/ALB/PLG/HBA1/HBB/CRP/F2/GPX2/SAA2/DIO1/TNF/IFNG/MPO/CCL2/GGTLC1/F7/SERPINE1/SAA1/SERPINA3/ALOX5AP/ALOX5/GGT1/XDH/ALOX15B/PTGS2/DIO2/IL6/GPX3/TXN
KEGG_RETINOL_METABOLISM	KEGG_RETINOL_METABOLISM	49	0.73165	2.4297	0.0016	0.0274662	0.0233052	1016	tags=45%, list=5%, signal=43%	CYP2C9/CYP3A4/UGT2B10/ADH4/CYP2A6/UGT2B7/ADH6/ADH1A/UGT2B15/CYP2B6/CYP2C8/CYP1A2/CYP4A11/UGT2A3/RDH16/CYP2C18/RDH8/CYP3A5/CYP4A22/ADH1C/CYP26A1/ADH1B
REACTOME_AMYLOID_FIBER_FORMATION	REACTOME_AMYLOID_FIBER_FORMATION	49	0.626431	2.08028	0.0016	0.0274662	0.0233052	3873	tags=37%, list=19%, signal=30%	APCS/FGA/TTR/NAT8/CALB1/ODAM/SAA1/PRL/IAPP/CALCA/SIAH2/LTF/SNCA/UBE2L6/GSN/RPS27A/UBA52/TSPAN15
KEGG_COMPLEMENT_AND_COAGULATION_CASCADES	KEGG_COMPLEMENT_AND_COAGULATION_CASCADES	69	0.776546	2.73383	0.00160514	0.0274662	0.0233052	1519	tags=49%, list=8%, signal=46%	C8B/C8A/FGG/FGA/FGB/PLG/C9/MBL2/C4BPA/CPB2/F9/F2/KNG1/C4BPB/SERPINC1/F13B/F12/PROC/F11/SERPINF2/SERPINA1/F7/SERPINE1/C2/SERPIND1/C1R/C5/PLAUR/BDKRB1/CR1/C1S/TFPI/C3/SERPING1
KEGG_DRUG_METABOLISM_CYTOCHROME_P450	KEGG_DRUG_METABOLISM_CYTOCHROME_P450	59	0.737985	2.51101	0.00161551	0.0274662	0.0233052	1668	tags=46%, list=8%, signal=42%	CYP2C9/CYP3A4/UGT2B10/ADH4/GSTA1/CYP2A6/UGT2B7/ADH6/ADH1A/UGT2B15/GSTA2/CYP2E1/CYP2B6/CYP2C8/CYP1A2/UGT2A3/CYP2C18/CYP3A5/ADH1C/MGST1/FMO3/ADH1B/ALDH1A3/GSTA3/CYP2D6/CYP2C19/AOX1
KEGG_METABOLISM_OF_XENOBIOTICS_BY_CYTOCHROME_P450	KEGG_METABOLISM_OF_XENOBIOTICS_BY_CYTOCHROME_P450	57	0.754585	2.55924	0.00161551	0.0274662	0.0233052	1640	tags=46%, list=8%, signal=42%	AKR1C4/CYP2C9/CYP3A4/UGT2B10/ADH4/GSTA1/UGT2B7/ADH6/ADH1A/UGT2B15/GSTA2/CYP2E1/CYP2B6/CYP2C8/CYP1A2/UGT2A3/CYP2C18/CYP3A5/ADH1C/CYP1B1/MGST1/ADH1B/ALDH1A3/GSTA3/CYP2C19/DHDH
REACTOME_CYTOCHROME_P450_ARRANGED_BY_SUBSTRATE_TYPE	REACTOME_CYTOCHROME_P450_ARRANGED_BY_SUBSTRATE_TYPE	57	0.679582	2.30486	0.00161551	0.0274662	0.0233052	2644	tags=51%, list=13%, signal=44%	CYP2C9/CYP3A4/CYP2A6/CYP8B1/CYP2E1/CYP2B6/CYP2C8/CYP1A2/CYP4F2/CYP4A11/NR1H4/CYP2C18/CYP4F3/CYP3A5/CYP4A22/CYP1B1/CYP26A1/CYP4F11/CYP27B1/PTGIS/CYP2D6/CYP4F22/CYP2C19/CYP27A1/CYP19A1/CYP2A7/CYP4B1/CYP4F12/CYP3A43
PID_NFAT_TFPATHWAY	PID_NFAT_TFPATHWAY	40	0.619911	1.98774	0.00161812	0.0274662	0.0233052	3892	tags=48%, list=19%, signal=38%	TNF/IFNG/EGR2/EGR3/EGR1/FOSL1/BATF3/JUNB/FOS/RNF128/GATA3/PTGS2/FASLG/TBX21/DGKA/E2F1/EGR4/PRKCQ/SLC3A2
PID_UPA_UPAR_PATHWAY	PID_UPA_UPAR_PATHWAY	40	0.596117	1.91145	0.00161812	0.0274662	0.0233052	2232	tags=32%, list=11%, signal=29%	FGG/FGA/FGB/PLG/MMP9/ELANE/SERPINE1/PLAUR/FPR1/FPR2/FN1/CTRC/PLAU
REACTOME_ARACHIDONIC_ACID_METABOLISM	REACTOME_ARACHIDONIC_ACID_METABOLISM	56	0.636442	2.1518	0.00161812	0.0274662	0.0233052	2551	tags=50%, list=13%, signal=44%	CYP2C9/CYP8B1/PON1/CYP2C8/CYP1A2/CYP4F2/GPX2/CYP4A11/DPEP1/CYP4F3/CYP4A22/ALOXE3/PON3/CYP1B1/PTGES/CYP4F11/PTGIS/HPGD/CYP4F22/GGT5/ALOX5AP/ALOX5/CYP2C19/GGT1/ALOX15B/PTGS2/CYP4B1/FAAH2
REACTOME_INTERFERON_ALPHA_BETA_SIGNALING	REACTOME_INTERFERON_ALPHA_BETA_SIGNALING	58	0.552671	1.87939	0.00161812	0.0274662	0.0233052	3933	tags=48%, list=20%, signal=39%	EGR1/SOCS3/IFITM3/HLA-G/IFITM2/ISG20/IFI6/IRF7/PSMB8/ISG15/GBP2/IFI35/IRF3/IFI27/XAF1/IP6K2/BST2/PTPN6/IFITM1/OASL/IFNAR2/HLA-F/MX2/HLA-E/SOCS1/IRF1/HLA-B/IRF9
REACTOME_MAP2K_AND_MAPK_ACTIVATION	REACTOME_MAP2K_AND_MAPK_ACTIVATION	40	0.567096	1.81839	0.00161812	0.0274662	0.0233052	3700	tags=30%, list=18%, signal=25%	FGG/FGA/FGB/FN1/ACTB/ACTG1/KSR1/CNKSR1/ARRB2/SRC/ITGA2B/APBB1IP
WP_COMPLEMENT_AND_COAGULATION_CASCADES	WP_COMPLEMENT_AND_COAGULATION_CASCADES	58	0.710591	2.41641	0.00161812	0.0274662	0.0233052	2232	tags=50%, list=11%, signal=45%	FGB/PLG/C9/CPB2/F9/F2/KNG1/SERPINC1/F13B/F12/PROC/SERPINF2/SERPINA1/F7/SERPINE1/C2/SERPIND1/C1R/PLAUR/BDKRB1/CR1/C1S/TFPI/C3/SERPING1/C7/MASP2/CFH/PLAU
WP_OXIDATION_BY_CYTOCHROME_P450	WP_OXIDATION_BY_CYTOCHROME_P450	56	0.678252	2.29315	0.00161812	0.0274662	0.0233052	2644	tags=52%, list=13%, signal=45%	CYP2C9/CYP3A4/CYP2A6/CYP8B1/CYP2E1/CYP2B6/CYP2C8/CYP1A2/CYP4F2/CYP4A11/CYP2C18/CYP4F3/CYP3A5/CYP4A22/CYP1B1/CYP4Z1/CYP26A1/CYB5R2/CYP4F11/CYP27B1/CYP2D6/CYP4F22/CYP2C19/CYP27A1/CYP19A1/CYP2A7/CYP4B1/CYP4F12/CYP3A43
WP_VITAMIN_A_AND_CAROTENOID_METABOLISM	WP_VITAMIN_A_AND_CAROTENOID_METABOLISM	40	0.577273	1.85102	0.00161812	0.0274662	0.0233052	2276	tags=35%, list=11%, signal=31%	ADH4/ADH1A/CYP2E1/RDH8/ABCG5/SDR16C5/CYP26A1/SULT2B1/ALDH1A3/RBP4/ABCG8/RDH10/RBP7/CRABP2
REACTOME_PLASMA_LIPOPROTEIN_ASSEMBLY_REMODELING_AND_CLEARANCE	REACTOME_PLASMA_LIPOPROTEIN_ASSEMBLY_REMODELING_AND_CLEARANCE	67	0.60105	2.09965	0.00162075	0.0274662	0.0233052	2708	tags=30%, list=13%, signal=26%	APOC3/APOA2/ALB/APOA5/ANGPTL3/APOC1/LIPG/APOF/CREB3L3/LPA/ANGPTL4/APOBR/LCAT/NR1H3/BMP1/CES3/SOAT2/APOC2/PCSK9/CETP
PID_AP1_PATHWAY	PID_AP1_PATHWAY	65	0.522829	1.81092	0.00162338	0.0274662	0.0233052	2888	tags=32%, list=14%, signal=28%	MMP9/TIMP1/IFNG/CCL2/FOSB/EGR1/FOSL1/MT2A/PENK/MYB/JUNB/FOS/CDKN2A/CDK1/DUSP1/PLAU/ATF3/IL6/FABP4/NTS/MYC
REACTOME_CREATION_OF_C4_AND_C2_ACTIVATORS	REACTOME_CREATION_OF_C4_AND_C2_ACTIVATORS	65	0.561755	1.94574	0.00162338	0.0274662	0.0233052	3793	tags=52%, list=19%, signal=43%	MBL2/CRP/IGLV3-19/IGHV2-70/FCN2/IGLC2/IGHV4-34/IGLV3-1/IGLV1-51/IGHG1/C1R/IGKV1D-12/IGHG4/FCN3/C1S/IGKV1-16/IGLC3/IGLV3-25/IGLV2-14/MASP2/IGLV1-40/IGHV3-30/IGLV7-43/IGKV3-15/IGKV3-20/IGLV3-21/IGHV4-39/IGLV3-27/IGHV4-59/IGLV1-47/IGKV5-2/IGHG2/IGLV2-23/IGHV3-53
PID_HNF3B_PATHWAY	PID_HNF3B_PATHWAY	43	0.679057	2.19979	0.00162602	0.0274662	0.0233052	1588	tags=42%, list=8%, signal=39%	SLC2A2/ALB/TAT/TTR/F2/ALDOB/HNF4A/G6PC/HNF1B/IGFBP1/FOXA2/FOXA3/NKX2-1/PKLR/CPT1C/HNF1A/CEBPD/FOXA1
REACTOME_INTERLEUKIN_10_SIGNALING	REACTOME_INTERLEUKIN_10_SIGNALING	43	0.590373	1.9125	0.00162602	0.0274662	0.0233052	3587	tags=49%, list=18%, signal=40%	IL1R2/TNF/TIMP1/LIF/CXCL1/CCL2/CXCL2/CCL19/CSF3/CCL20/FPR1/CCL3/IL1R1/PTGS2/CCL3L1/IL6/CCL5/CSF1/IL10RB/TNFRSF1B/ICAM1
KEGG_STEROID_HORMONE_BIOSYNTHESIS	KEGG_STEROID_HORMONE_BIOSYNTHESIS	42	0.67545	2.18002	0.00162866	0.0274662	0.0233052	2692	tags=45%, list=13%, signal=39%	AKR1C4/CYP3A4/UGT2B10/UGT2B7/AKR1D1/UGT2B15/HSD17B2/UGT2A3/HSD17B6/CYP3A5/SRD5A2/CYP1B1/SULT2B1/HSD11B1/CYP19A1/HSD17B3/UGT1A7/CYP3A43/SULT1E1
PID_HNF3A_PATHWAY	PID_HNF3A_PATHWAY	41	0.569439	1.83217	0.00162866	0.0274662	0.0233052	2243	tags=29%, list=11%, signal=26%	C4BPB/FOXA2/SHH/FOXA3/CYP2C18/SERPINA1/SCGB1A1/SFTPA2/SFTPA1/FOXA1/FOS/SFTPD
REACTOME_BILE_ACID_AND_BILE_SALT_METABOLISM	REACTOME_BILE_ACID_AND_BILE_SALT_METABOLISM	42	0.75043	2.42202	0.00162866	0.0274662	0.0233052	326	tags=26%, list=2%, signal=26%	AKR1C4/SLCO1B3/ALB/SLC10A1/CYP8B1/AKR1D1/SLC27A2/SLCO1B1/CH25H/BAAT/NR1H4
REACTOME_FORMATION_OF_FIBRIN_CLOT_CLOTTING_CASCADE_	REACTOME_FORMATION_OF_FIBRIN_CLOT_CLOTTING_CASCADE_	38	0.787677	2.49642	0.00162866	0.0274662	0.0233052	795	tags=45%, list=4%, signal=43%	FGG/FGA/FGB/F9/F2/KNG1/SERPINC1/CD177/F13B/F12/PROC/F11/PRTN3/SERPINE2/F7/PF4/SERPIND1
WP_PREIMPLANTATION_EMBRYO	WP_PREIMPLANTATION_EMBRYO	45	0.593919	1.93585	0.00163132	0.0274662	0.0233052	2455	tags=42%, list=12%, signal=37%	CDH1/FOSB/NKX2-1/FOXQ1/EGR1/TFAP2B/DNMT3L/BATF3/AQP9/SIX3/SOX8/ZFP36/KLF4/AQP3/GATA3/DDIT3/MXD1/DLX2/ZFP36L2
WP_ZINC_HOMEOSTASIS	WP_ZINC_HOMEOSTASIS	36	0.619733	1.93696	0.00163132	0.0274662	0.0233052	3237	tags=39%, list=16%, signal=33%	MT1G/MT1H/MT1F/SLC39A5/MT2A/MT1M/SLC30A8/SLC39A12/SLC39A2/MT1A/MT1X/MT1E/SLC39A11/SLC30A7
KEGG_NOD_LIKE_RECEPTOR_SIGNALING_PATHWAY	KEGG_NOD_LIKE_RECEPTOR_SIGNALING_PATHWAY	60	0.528843	1.7985	0.00163399	0.0274662	0.0233052	3198	tags=37%, list=16%, signal=31%	CCL11/TNF/CXCL1/CCL2/CXCL2/CCL7/CCL13/CCL8/MAPK11/PSTPIP1/NOD1/MAPK13/NFKBIA/IL6/CCL5/MAPK10/NLRC4/NAIP/PYCARD/CASP1/MEFV/NLRP1
PID_IL12_2PATHWAY	PID_IL12_2PATHWAY	60	0.507931	1.72738	0.00163399	0.0274662	0.0233052	5689	tags=53%, list=28%, signal=38%	IL18RAP/IFNG/GZMB/IL2RG/CCL3/FOS/IL18R1/EOMES/IL1R1/CD247/FASLG/TBX21/GADD45B/GZMA/RELB/IL2RB/SOCS1/CD8B/STAT6/CD8A/CD3E/HLX/NFKB2/STAT5A/LCK/STAT4/IL12A/NOS2/CCL4/CD3D/IL18/B2M
REACTOME_ANTIMICROBIAL_PEPTIDES	REACTOME_ANTIMICROBIAL_PEPTIDES	48	0.672739	2.21229	0.00163666	0.0274662	0.0233052	1432	tags=40%, list=7%, signal=37%	PGLYRP1/DEFA3/DEFB1/S100A8/LCN2/PLA2G2A/S100A9/DEFA4/SLC11A1/ELANE/PRTN3/BPI/CAMP/PGLYRP2/RNASE3/GNLY/S100A7/REG3G/BPIFB1
REACTOME_METABOLISM_OF_FAT_SOLUBLE_VITAMINS	REACTOME_METABOLISM_OF_FAT_SOLUBLE_VITAMINS	46	0.577453	1.894	0.00163666	0.0274662	0.0233052	1976	tags=20%, list=10%, signal=18%	AKR1C4/APOC3/APOA2/TTR/SDC1/RBP4/GPC3/GPC2/VKORC1
WP_FOLATE_METABOLISM	WP_FOLATE_METABOLISM	64	0.754529	2.5996	0.00163666	0.0274662	0.0233052	934	tags=34%, list=5%, signal=33%	FGG/FGA/FGB/ALB/PLG/HBA1/HBB/CRP/F2/MAT1A/FOLR3/GPX2/SAA2/TNF/IFNG/MPO/CCL2/FOLR1/F7/SERPINE1/SAA1/SERPINA3
WP_NUCLEAR_RECEPTORS_IN_LIPID_METABOLISM_AND_TOXICITY	WP_NUCLEAR_RECEPTORS_IN_LIPID_METABOLISM_AND_TOXICITY	33	0.668989	2.05543	0.00163666	0.0274662	0.0233052	2603	tags=48%, list=13%, signal=42%	CYP2C9/CYP3A4/CYP8B1/CYP2E1/CYP2B6/CYP1A2/CYP4A11/NR1H4/ABCG5/CYP26A1/VDR/CYP27B1/NR1H3/CYP4B1/ABCC3/ABCC2
WP_VITAMIN_B12_METABOLISM	WP_VITAMIN_B12_METABOLISM	46	0.76172	2.49837	0.00163666	0.0274662	0.0233052	961	tags=37%, list=5%, signal=35%	ALB/PLG/HBA1/HBB/CRP/F2/MAT1A/SAA2/TNF/IFNG/MPO/CCL2/F7/SERPINE1/SAA1/SERPINA3/TCN1
REACTOME_SCAVENGING_OF_HEME_FROM_PLASMA	REACTOME_SCAVENGING_OF_HEME_FROM_PLASMA	62	0.644423	2.19841	0.00163934	0.0274662	0.0233052	3793	tags=55%, list=19%, signal=45%	AMBP/ALB/HBA1/HBA2/HBB/HP/HPX/IGLV3-19/IGHV2-70/IGLC2/IGHV4-34/IGLV3-1/IGLV1-51/IGKV1D-12/IGHA1/IGKV1-16/IGLC3/IGLV3-25/IGLV2-14/IGLV1-40/IGHV3-30/IGLV7-43/IGHA2/IGKV3-15/IGKV3-20/IGLV3-21/IGHV4-39/IGLV3-27/APOL1/IGHV4-59/IGLV1-47/IGKV5-2/IGLV2-23/IGHV3-53
KEGG_DRUG_METABOLISM_OTHER_ENZYMES	KEGG_DRUG_METABOLISM_OTHER_ENZYMES	39	0.667839	2.12265	0.00164204	0.0274662	0.0233052	2644	tags=46%, list=13%, signal=40%	CYP3A4/UGT2B10/CYP2A6/UGT2B7/UGT2B15/DPYS/UGT2A3/CYP3A5/UPP2/TK1/NAT2/CDA/XDH/CYP2A7/UGT1A7/UPP1/TYMP/CYP3A43
KEGG_TYROSINE_METABOLISM	KEGG_TYROSINE_METABOLISM	39	0.602693	1.91559	0.00164204	0.0274662	0.0233052	1017	tags=26%, list=5%, signal=24%	TAT/ADH4/ADH6/ADH1A/HGD/HPD/DDC/ADH1C/ADH1B/ALDH1A3
PID_FOXM1_PATHWAY	PID_FOXM1_PATHWAY	39	0.613065	1.94856	0.00164204	0.0274662	0.0233052	4613	tags=56%, list=23%, signal=44%	CCNB2/NEK2/AURKB/BIRC5/CDC25B/FOXM1/CHEK2/FOS/CCNA2/CDKN2A/CDK1/MYC/CENPF/ETV5/MMP2/PLK1/ONECUT1/ESR1/CCNB1/GAS1/CDK2/CKS1B
WP_FIBRIN_COMPLEMENT_RECEPTOR_3_SIGNALING_PATHWAY	WP_FIBRIN_COMPLEMENT_RECEPTOR_3_SIGNALING_PATHWAY	39	0.635394	2.01953	0.00164204	0.0274662	0.0233052	973	tags=23%, list=5%, signal=22%	FGG/FGA/FGB/PLG/TNF/CCL2/CXCL3/LBP/LY96
WP_HEMATOPOIETIC_STEM_CELL_DIFFERENTIATION	WP_HEMATOPOIETIC_STEM_CELL_DIFFERENTIATION	52	0.608715	2.02958	0.00164204	0.0274662	0.0233052	3662	tags=48%, list=18%, signal=39%	KLF1/GYPA/GATA1/NFE2/FOSB/SEC14L2/MUC1/CSF3/RUNX1/EPO/LYL1/MYB/LEF1/FOS/HES6/SPI1/IL6/LMO2/CSF1/PIM1/TRIM29/CXCR4/VAV1/GP9/ITGA2B
WP_MIRNAS_INVOLVEMENT_IN_THE_IMMUNE_RESPONSE_IN_SEPSIS	WP_MIRNAS_INVOLVEMENT_IN_THE_IMMUNE_RESPONSE_IN_SEPSIS	39	0.57557	1.82939	0.00164204	0.0274662	0.0233052	6155	tags=59%, list=31%, signal=41%	LCN2/TNF/ELANE/GZMB/CCL3/IRF7/MIR29A/NFKBIA/MIR155HG/IL6/RELB/ICAM1/IRF1/IRAK4/NFKB2/MYD88/VCAM1/MIR145/CCL4/IKBKB/IL10/IRAK1/IRF5
KEGG_ARACHIDONIC_ACID_METABOLISM	KEGG_ARACHIDONIC_ACID_METABOLISM	54	0.657732	2.20651	0.00164474	0.0274662	0.0233052	3298	tags=54%, list=16%, signal=45%	CYP2C9/CYP2E1/CYP2B6/CYP2C8/CYP4F2/PLA2G2A/GPX2/CYP4A11/PLA2G10/CYP2C18/CYP4F3/CYP4A22/GGT6/PTGES/CBR3/PTGIS/PLA2G4E/GGT5/ALOX5/CYP2C19/GGT1/ALOX15B/PTGS2/PLA2G2F/GPX3/PTGS1/PLA2G5/AKR1C3/PLA2G12B
REACTOME_PLASMA_LIPOPROTEIN_REMODELING	REACTOME_PLASMA_LIPOPROTEIN_REMODELING	30	0.751184	2.27376	0.00164745	0.0274662	0.0233052	1195	tags=37%, list=6%, signal=35%	APOC3/APOA2/ALB/APOA5/ANGPTL3/LIPG/APOF/CREB3L3/LPA/ANGPTL4/LCAT
KEGG_LINOLEIC_ACID_METABOLISM	KEGG_LINOLEIC_ACID_METABOLISM	27	0.675887	1.99747	0.00165017	0.0274662	0.0233052	3613	tags=59%, list=18%, signal=49%	CYP2C9/CYP3A4/CYP2E1/CYP2C8/CYP1A2/PLA2G2A/PLA2G10/CYP2C18/CYP3A5/PLA2G4E/CYP2C19/PLA2G2F/CYP3A43/PLA2G5/PLA2G12B/PLA2G4A
KEGG_SYSTEMIC_LUPUS_ERYTHEMATOSUS	KEGG_SYSTEMIC_LUPUS_ERYTHEMATOSUS	55	0.617674	2.07043	0.00165017	0.0274662	0.0233052	1800	tags=27%, list=9%, signal=25%	C8B/C8A/C9/TNF/IFNG/ELANE/C2/HLA-DOB/ACTN3/FCGR3B/C1R/C5/C1S/C3/C7
PID_ATF2_PATHWAY	PID_ATF2_PATHWAY	55	0.548785	1.83952	0.00165017	0.0274662	0.0233052	4207	tags=45%, list=21%, signal=36%	HBG2/ARG1/IFNG/DUSP5/SOCS3/SELE/HES1/MAPK11/JUNB/FOS/CCNA2/DUSP1/PDGFRA/PLAU/DDIT3/ATF3/IL6/JDP2/TGFB2/JUND/MMP2/ACHE/COL24A1/ESR1/DUSP10
REACTOME_CD22_MEDIATED_BCR_REGULATION	REACTOME_CD22_MEDIATED_BCR_REGULATION	55	0.547085	1.83382	0.00165017	0.0274662	0.0233052	4309	tags=56%, list=21%, signal=44%	IGLV3-19/IGHV2-70/IGLC2/IGHV4-34/IGLV3-1/IGLV1-51/IGHM/IGKV1D-12/CD79B/IGKV1-16/IGLC3/IGLV3-25/IGLV2-14/IGLV1-40/IGHV3-30/IGLV7-43/IGKV3-15/IGKV3-20/CD79A/IGLV3-21/IGHV4-39/IGLV3-27/PTPN6/IGHV4-59/IGLV1-47/IGKV5-2/IGLV2-23/IGHV3-53/CD22/IGLV6-57/IGLV1-44
REACTOME_XENOBIOTICS	REACTOME_XENOBIOTICS	21	0.74073	2.04975	0.00165017	0.0274662	0.0233052	1576	tags=52%, list=8%, signal=48%	CYP2C9/CYP3A4/CYP2A6/CYP2E1/CYP2B6/CYP2C8/CYP1A2/CYP2C18/CYP3A5/CYP2D6/CYP2C19
WP_CONSTITUTIVE_ANDROSTANE_RECEPTOR_PATHWAY	WP_CONSTITUTIVE_ANDROSTANE_RECEPTOR_PATHWAY	27	0.692928	2.04783	0.00165017	0.0274662	0.0233052	452	tags=30%, list=2%, signal=29%	CYP2C9/CYP3A4/SULT2A1/CYP2A6/GSTA2/CYP2B6/CYP4A11/CYP3A5
WP_LUNG_FIBROSIS	WP_LUNG_FIBROSIS	55	0.544798	1.82615	0.00165017	0.0274662	0.0233052	2825	tags=42%, list=14%, signal=36%	CCL11/MMP9/TNF/TIMP1/CCL2/SERPINA1/CXCL2/CSF3/SFTPA2/SFTPA1/MT2A/PTX3/IGF1/CCL3/SFTPC/ELN/IL13/PLAU/CALCA/IL6/CCL5/HMOX1/SKIL
PID_TAP63_PATHWAY	PID_TAP63_PATHWAY	53	0.542825	1.80909	0.00165289	0.0274662	0.0233052	4243	tags=45%, list=21%, signal=36%	GPX2/SHH/GDF15/EGR2/EVPL/TRAF4/VDR/ADA/PMAIP1/IGFBP3/FAS/CDKN2A/AEN/BAX/SPATA18/CDKN1A/S100A2/BBC3/JAG1/TP63/PLK1/CABLES1/TFAP2C/ABL1
REACTOME_CHEMOKINE_RECEPTORS_BIND_CHEMOKINES	REACTOME_CHEMOKINE_RECEPTORS_BIND_CHEMOKINES	53	0.544351	1.81418	0.00165289	0.0274662	0.0233052	2374	tags=40%, list=12%, signal=35%	CCL11/CXCL1/CCL2/CXCL2/CXCL6/CCL19/CCL16/CXCL3/PF4/CCL7/CCL13/CCL20/PPBP/CCL21/CXCR1/CXCL5/CCL3/CCRL2/CXCR2/CCL3L1/CCL5
REACTOME_FCGR_ACTIVATION	REACTOME_FCGR_ACTIVATION	63	0.520715	1.78144	0.00165289	0.0274662	0.0233052	4309	tags=52%, list=21%, signal=41%	IGLV3-19/IGHV2-70/IGLC2/IGHV4-34/IGLV3-1/IGLV1-51/IGHG1/IGKV1D-12/FGR/IGHG4/IGKV1-16/IGLC3/IGLV3-25/CD247/IGLV2-14/IGLV1-40/IGHV3-30/IGLV7-43/IGKV3-15/IGKV3-20/IGLV3-21/IGHV4-39/IGLV3-27/SRC/IGHV4-59/IGLV1-47/IGKV5-2/IGHG2/IGLV2-23/IGHV3-53/FCGR2A/IGLV6-57/IGLV1-44
REACTOME_SYNTHESIS_OF_BILE_ACIDS_AND_BILE_SALTS_VIA_7ALPHA_HYDROXYCHOLESTEROL	REACTOME_SYNTHESIS_OF_BILE_ACIDS_AND_BILE_SALTS_VIA_7ALPHA_HYDROXYCHOLESTEROL	24	0.735457	2.11416	0.00165563	0.0274662	0.0233052	2040	tags=38%, list=10%, signal=34%	AKR1C4/CYP8B1/AKR1D1/SLC27A2/BAAT/NR1H4/PTGIS/CYP27A1/SLC27A5
WP_PREGNANE_X_RECEPTOR_PATHWAY	WP_PREGNANE_X_RECEPTOR_PATHWAY	29	0.734841	2.20201	0.00165563	0.0274662	0.0233052	2603	tags=45%, list=13%, signal=39%	CYP2C9/CYP3A4/SULT2A1/CYP2A6/GSTA2/CYP2B6/SLCO1B1/CYP3A5/SRPX2/CYP2C19/ABCC3/CYP4F12/ABCC2
WP_STATIN_PATHWAY	WP_STATIN_PATHWAY	29	0.649646	1.94672	0.00165563	0.0274662	0.0233052	1564	tags=24%, list=8%, signal=22%	APOC3/APOA2/APOA5/APOC1/ABCG5/LCAT/ABCG8
WP_TYROBP_CAUSAL_NETWORK	WP_TYROBP_CAUSAL_NETWORK	61	0.565711	1.92114	0.00165563	0.0274662	0.0233052	7502	tags=84%, list=37%, signal=53%	LYL1/ITGAX/SLC1A5/CAPG/C3/BIN2/TCIRG1/LHFPL2/NCF2/SAMSN1/RPS6KA1/ZFP36L2/ELF4/PYCARD/PPP1R18/TYROBP/GAL3ST4/ITGAM/TNFRSF1B/HCLS1/APBB1IP/TGFBR1/PLEK/RBM47/KCNE3/HLX/STAT5A/ABCC4/TMEM106A/CXCL16/GAPT/LGALS9B/SLC7A7/DPYD/IL18/SPP1/GPX1/IGSF6/RGS1/SFT2D2/RUNX3/ADAP2/CREB3L2/ITGB2/CD37/MAF/IL13RA1/GIMAP2/RNASE6/LOXL3/NCKAP1L
BIOCARTA_AHSP_PATHWAY	BIOCARTA_AHSP_PATHWAY	13	0.867992	2.11207	0.00165837	0.0274662	0.0233052	85	tags=46%, list=0%, signal=46%	AHSP/HBA1/HBA2/HBB/ALAS2/GATA1
BIOCARTA_AMI_PATHWAY	BIOCARTA_AMI_PATHWAY	20	0.85362	2.33255	0.00165837	0.0274662	0.0233052	510	tags=45%, list=3%, signal=44%	FGG/FGA/FGB/AHSP/PLG/F2/SERPINC1/PROC/F7
BIOCARTA_EXTRINSIC_PATHWAY	BIOCARTA_EXTRINSIC_PATHWAY	13	0.844066	2.05386	0.00165837	0.0274662	0.0233052	510	tags=54%, list=3%, signal=53%	FGG/FGA/FGB/F2/SERPINC1/PROC/F7
BIOCARTA_GRANULOCYTES_PATHWAY	BIOCARTA_GRANULOCYTES_PATHWAY	13	0.75431	1.83545	0.00165837	0.0274662	0.0233052	3587	tags=85%, list=18%, signal=70%	TNF/IFNG/CSF3/SELL/C5/SELPLG/ITGAL/ICAM2/ITGAM/SELP/ICAM1
PID_FRA_PATHWAY	PID_FRA_PATHWAY	35	0.632226	1.9487	0.00165837	0.0274662	0.0233052	3433	tags=51%, list=17%, signal=43%	MMP9/LIF/CCL2/FOSL1/PLAUR/JUNB/MGP/CCNA2/CDKN2A/PLAU/IL6/HMOX1/BGLAP/DCN/JUND/THBD/ATF4/MMP2
REACTOME_DISSOLUTION_OF_FIBRIN_CLOT	REACTOME_DISSOLUTION_OF_FIBRIN_CLOT	13	0.794908	1.93424	0.00165837	0.0274662	0.0233052	2765	tags=77%, list=14%, signal=66%	PLG/HRG/SERPINF2/SERPINE2/SERPINE1/PLAUR/PLAU/SERPINB8/ANXA2/SERPINB2
REACTOME_ERYTHROCYTES_TAKE_UP_CARBON_DIOXIDE_AND_RELEASE_OXYGEN	REACTOME_ERYTHROCYTES_TAKE_UP_CARBON_DIOXIDE_AND_RELEASE_OXYGEN	13	0.817349	1.98885	0.00165837	0.0274662	0.0233052	2073	tags=62%, list=10%, signal=55%	CA1/HBA1/HBA2/SLC4A1/HBB/CYB5R2/RHAG/CA2
REACTOME_HEME_DEGRADATION	REACTOME_HEME_DEGRADATION	13	0.894876	2.17749	0.00165837	0.0274662	0.0233052	147	tags=38%, list=1%, signal=38%	SLCO1B3/ALB/GSTA1/FABP1/SLCO1B1
REACTOME_REGULATION_OF_BETA_CELL_DEVELOPMENT	REACTOME_REGULATION_OF_BETA_CELL_DEVELOPMENT	35	0.648733	1.99958	0.00165837	0.0274662	0.0233052	1847	tags=31%, list=9%, signal=29%	SLC2A2/HNF4A/HNF1B/FOXA2/FOXA3/HNF4G/PKLR/HES1/HNF1A/KAT2A/IAPP
BIOCARTA_NUCLEARRS_PATHWAY	BIOCARTA_NUCLEARRS_PATHWAY	34	0.671809	2.05516	0.00166113	0.0274662	0.0233052	1435	tags=41%, list=7%, signal=38%	CYP2C9/CYP3A4/CYP8B1/CYP2E1/CYP2B6/CYP1A2/CYP4A11/NR1H4/ABCG5/CYP4A22/CYP26A1/VDR/CYP27B1/NR1H3
KEGG_PRION_DISEASES	KEGG_PRION_DISEASES	34	0.647017	1.97932	0.00166113	0.0274662	0.0233052	2886	tags=29%, list=14%, signal=25%	C8B/C8A/C9/EGR1/C5/C7/IL6/CCL5/C8G/BAX
REACTOME_METABOLISM_OF_PORPHYRINS	REACTOME_METABOLISM_OF_PORPHYRINS	25	0.758001	2.19488	0.00166113	0.0274662	0.0233052	147	tags=24%, list=1%, signal=24%	SLCO1B3/ALB/GSTA1/FABP1/ALAS2/SLCO1B1
REACTOME_SYNTHESIS_OF_BILE_ACIDS_AND_BILE_SALTS	REACTOME_SYNTHESIS_OF_BILE_ACIDS_AND_BILE_SALTS	34	0.661389	2.02328	0.00166113	0.0274662	0.0233052	3084	tags=38%, list=15%, signal=32%	AKR1C4/CYP8B1/AKR1D1/SLC27A2/CH25H/BAAT/NR1H4/PTGIS/CYP27A1/SLC27A5/HSD3B7/OSBPL7/AKR1C3
REACTOME_COMMON_PATHWAY_OF_FIBRIN_CLOT_FORMATION	REACTOME_COMMON_PATHWAY_OF_FIBRIN_CLOT_FORMATION	22	0.858863	2.39135	0.00167224	0.0274662	0.0233052	795	tags=55%, list=4%, signal=52%	FGG/FGA/FGB/F2/SERPINC1/CD177/F13B/PROC/PRTN3/SERPINE2/PF4/SERPIND1
REACTOME_INTRINSIC_PATHWAY_OF_FIBRIN_CLOT_FORMATION	REACTOME_INTRINSIC_PATHWAY_OF_FIBRIN_CLOT_FORMATION	22	0.795416	2.21469	0.00167224	0.0274662	0.0233052	1519	tags=45%, list=8%, signal=42%	F9/F2/KNG1/SERPINC1/F12/PROC/F11/SERPINE2/SERPIND1/SERPING1
WP_COMPLEMENT_ACTIVATION	WP_COMPLEMENT_ACTIVATION	22	0.752034	2.09391	0.00167224	0.0274662	0.0233052	2733	tags=59%, list=14%, signal=51%	C8B/C8A/C9/C2/C1R/C5/CFP/C1S/C3/C7/MASP2/C8G/CFB
REACTOME_AFLATOXIN_ACTIVATION_AND_DETOXIFICATION	REACTOME_AFLATOXIN_ACTIVATION_AND_DETOXIFICATION	18	0.805889	2.12089	0.00167504	0.0274662	0.0233052	1839	tags=61%, list=9%, signal=56%	CYP3A4/CYP1A2/DPEP1/AKR7L/CYP3A5/ACY3/GGT6/AKR7A3/MGST1/GGT5/GGT1
WP_FARNESOID_X_RECEPTOR_PATHWAY	WP_FARNESOID_X_RECEPTOR_PATHWAY	18	0.740139	1.94785	0.00167504	0.0274662	0.0233052	326	tags=33%, list=2%, signal=33%	CYP3A4/SULT2A1/SLC10A1/CYP8B1/BAAT/NR1H4
WP_TAMOXIFEN_METABOLISM	WP_TAMOXIFEN_METABOLISM	18	0.810906	2.13409	0.00167504	0.0274662	0.0233052	1576	tags=78%, list=8%, signal=72%	CYP2C9/CYP3A4/SULT2A1/CYP2A6/UGT2B7/UGT2B15/CYP2E1/CYP2C8/CYP1A2/CYP3A5/CYP1B1/FMO3/CYP2D6/CYP2C19
BIOCARTA_INTRINSIC_PATHWAY	BIOCARTA_INTRINSIC_PATHWAY	23	0.841516	2.37328	0.0016835	0.0274662	0.0233052	218	tags=43%, list=1%, signal=43%	FGG/FGA/FGB/F9/F2/KNG1/SERPINC1/F12/PROC/F11
KEGG_MATURITY_ONSET_DIABETES_OF_THE_YOUNG	KEGG_MATURITY_ONSET_DIABETES_OF_THE_YOUNG	19	0.74915	2.00082	0.0016835	0.0274662	0.0233052	1847	tags=53%, list=9%, signal=48%	SLC2A2/HNF4A/HNF1B/FOXA2/FOXA3/HNF4G/PKLR/HES1/HNF1A/IAPP
REACTOME_REGULATION_OF_TLR_BY_ENDOGENOUS_LIGAND	REACTOME_REGULATION_OF_TLR_BY_ENDOGENOUS_LIGAND	19	0.814053	2.17417	0.0016835	0.0274662	0.0233052	973	tags=47%, list=5%, signal=45%	FGG/FGA/FGB/S100A8/S100A9/LBP/SFTPA2/SFTPA1/LY96
WP_BLOOD_CLOTTING_CASCADE	WP_BLOOD_CLOTTING_CASCADE	23	0.8245	2.32529	0.0016835	0.0274662	0.0233052	542	tags=52%, list=3%, signal=51%	FGG/FGA/FGB/PLG/F9/F2/F13B/F12/F11/SERPINF2/F7/SERPINE1
BIOCARTA_CLASSIC_PATHWAY	BIOCARTA_CLASSIC_PATHWAY	14	0.807561	1.99553	0.00168919	0.0274662	0.0233052	1800	tags=57%, list=9%, signal=52%	C8A/C9/C2/C1R/C5/C1S/C3/C7
REACTOME_GRB2_SOS_PROVIDES_LINKAGE_TO_MAPK_SIGNALING_FOR_INTEGRINS_	REACTOME_GRB2_SOS_PROVIDES_LINKAGE_TO_MAPK_SIGNALING_FOR_INTEGRINS_	15	0.75362	1.89362	0.00168919	0.0274662	0.0233052	15	tags=20%, list=0%, signal=20%	FGG/FGA/FGB
REACTOME_ORGANIC_CATION_ANION_ZWITTERION_TRANSPORT	REACTOME_ORGANIC_CATION_ANION_ZWITTERION_TRANSPORT	14	0.800428	1.9779	0.00168919	0.0274662	0.0233052	775	tags=50%, list=4%, signal=48%	SLC22A1/SLC22A8/SLC22A6/SLC22A12/SLC22A7/RUNX1/SLC22A2
REACTOME_RECYCLING_OF_BILE_ACIDS_AND_SALTS	REACTOME_RECYCLING_OF_BILE_ACIDS_AND_SALTS	15	0.84208	2.11589	0.00168919	0.0274662	0.0233052	326	tags=40%, list=2%, signal=39%	SLCO1B3/ALB/SLC10A1/SLCO1B1/BAAT/NR1H4
REACTOME_SYNTHESIS_OF_BILE_ACIDS_AND_BILE_SALTS_VIA_27_HYDROXYCHOLESTEROL	REACTOME_SYNTHESIS_OF_BILE_ACIDS_AND_BILE_SALTS_VIA_27_HYDROXYCHOLESTEROL	15	0.777858	1.95452	0.00168919	0.0274662	0.0233052	1779	tags=40%, list=9%, signal=36%	AKR1C4/CYP8B1/AKR1D1/NR1H4/PTGIS/CYP27A1
WP_FATTY_ACID_OMEGA_OXIDATION	WP_FATTY_ACID_OMEGA_OXIDATION	15	0.806525	2.02656	0.00168919	0.0274662	0.0233052	1368	tags=73%, list=7%, signal=68%	CYP3A4/ADH4/CYP2A6/ADH6/ADH1A/CYP2E1/CYP1A2/CYP4A11/ADH1C/ADH1B/CYP2D6
KEGG_PRIMARY_BILE_ACID_BIOSYNTHESIS	KEGG_PRIMARY_BILE_ACID_BIOSYNTHESIS	16	0.756513	1.92164	0.00170648	0.0274662	0.0233052	325	tags=31%, list=2%, signal=31%	AKR1C4/CYP8B1/AKR1D1/CH25H/BAAT
REACTOME_REGULATION_OF_GENE_EXPRESSION_IN_BETA_CELLS	REACTOME_REGULATION_OF_GENE_EXPRESSION_IN_BETA_CELLS	16	0.745455	1.89355	0.00170648	0.0274662	0.0233052	1847	tags=50%, list=9%, signal=45%	SLC2A2/HNF4A/FOXA2/FOXA3/HNF4G/PKLR/HNF1A/IAPP
BIOCARTA_FIBRINOLYSIS_PATHWAY	BIOCARTA_FIBRINOLYSIS_PATHWAY	12	0.88693	2.10042	0.00172414	0.0274662	0.0233052	542	tags=58%, list=3%, signal=57%	FGG/FGA/FGB/PLG/CPB2/F2/SERPINE1
BIOCARTA_LECTIN_PATHWAY	BIOCARTA_LECTIN_PATHWAY	12	0.781446	1.85062	0.00172414	0.0274662	0.0233052	2092	tags=67%, list=10%, signal=60%	C8A/C9/MBL2/C2/C5/C3/C7/MASP2
REACTOME_FATTY_ACIDS	REACTOME_FATTY_ACIDS	12	0.83543	1.97846	0.00172414	0.0274662	0.0233052	2559	tags=92%, list=13%, signal=80%	CYP2B6/CYP4F2/CYP4A11/CYP4F3/CYP4A22/CYP4F11/CYP2D6/CYP4F22/CYP2A7/CYP4B1/CYP4F12
REACTOME_MISCELLANEOUS_SUBSTRATES	REACTOME_MISCELLANEOUS_SUBSTRATES	12	0.814401	1.92866	0.00172414	0.0274662	0.0233052	2644	tags=75%, list=13%, signal=65%	CYP4F2/CYP4A11/CYP4F3/CYP4A22/CYP4F11/CYP2D6/CYP4F22/CYP4B1/CYP3A43
REACTOME_EICOSANOIDS	REACTOME_EICOSANOIDS	11	0.851865	1.97516	0.0017301	0.0274662	0.0233052	2559	tags=91%, list=13%, signal=79%	CYP8B1/CYP4F2/CYP4A11/CYP4F3/CYP4A22/CYP4F11/PTGIS/CYP4F22/CYP4B1/CYP4F12
REACTOME_GAMMA_CARBOXYLATION_TRANSPORT_AND_AMINO_TERMINAL_CLEAVAGE_OF_PROTEINS	REACTOME_GAMMA_CARBOXYLATION_TRANSPORT_AND_AMINO_TERMINAL_CLEAVAGE_OF_PROTEINS	11	0.853441	1.97881	0.0017301	0.0274662	0.0233052	976	tags=45%, list=5%, signal=43%	F9/F2/PROC/F7/PROZ
REACTOME_CHYLOMICRON_REMODELING	REACTOME_CHYLOMICRON_REMODELING	10	0.834012	1.90955	0.00176367	0.0274662	0.0233052	41	tags=30%, list=0%, signal=30%	APOC3/APOA2/APOA5
REACTOME_METALLOTHIONEINS_BIND_METALS	REACTOME_METALLOTHIONEINS_BIND_METALS	10	0.814691	1.86531	0.00176367	0.0274662	0.0233052	2627	tags=80%, list=13%, signal=70%	MT1G/MT1H/MT1F/MT2A/MT1M/MT1A/MT1X/MT1E
REACTOME_PHENYLALANINE_AND_TYROSINE_METABOLISM	REACTOME_PHENYLALANINE_AND_TYROSINE_METABOLISM	10	0.833605	1.90862	0.00176367	0.0274662	0.0233052	304	tags=40%, list=2%, signal=39%	PAH/TAT/HGD/HPD
REACTOME_REMOVAL_OF_AMINOTERMINAL_PROPEPTIDES_FROM_GAMMA_CARBOXYLATED_PROTEINS	REACTOME_REMOVAL_OF_AMINOTERMINAL_PROPEPTIDES_FROM_GAMMA_CARBOXYLATED_PROTEINS	10	0.855322	1.95834	0.00176367	0.0274662	0.0233052	976	tags=50%, list=5%, signal=48%	F9/F2/PROC/F7/PROZ
WP_LIVER_X_RECEPTOR_PATHWAY	WP_LIVER_X_RECEPTOR_PATHWAY	10	0.812907	1.86123	0.00176367	0.0274662	0.0233052	1564	tags=50%, list=8%, signal=46%	CYP3A4/CYP2B6/ABCG5/NR1H3/ABCG8
REACTOME_PI3K_EVENTS_IN_ERBB4_SIGNALING	REACTOME_PI3K_EVENTS_IN_ERBB4_SIGNALING	10	-0.765936	-1.86806	0.00229885	0.0351004	0.0297828	2935	tags=80%, list=15%, signal=68%	NRG2/EREG/NRG1/BTC/NRG3/PIK3R1/NRG4/ERBB4
REACTOME_BETA_OXIDATION_OF_VERY_LONG_CHAIN_FATTY_ACIDS	REACTOME_BETA_OXIDATION_OF_VERY_LONG_CHAIN_FATTY_ACIDS	11	-0.780026	-1.95235	0.00235849	0.0351004	0.0297828	2808	tags=64%, list=14%, signal=55%	ACOX1/ECI2/ABCD1/EHHADH/HSD17B4/MLYCD/ACOT6
REACTOME_CRISTAE_FORMATION	REACTOME_CRISTAE_FORMATION	11	-0.762532	-1.90856	0.00235849	0.0351004	0.0297828	3618	tags=73%, list=18%, signal=60%	SAMM50/HSPA9/MTX2/APOO/DNAJC11/IMMT/CHCHD3/APOOL
WP_TCA_CYCLE_AND_DEFICIENCY_OF_PYRUVATE_DEHYDROGENASE_COMPLEX_PDHC	WP_TCA_CYCLE_AND_DEFICIENCY_OF_PYRUVATE_DEHYDROGENASE_COMPLEX_PDHC	16	-0.765374	-2.10134	0.00240385	0.0351004	0.0297828	2766	tags=75%, list=14%, signal=65%	SUCLG2/ACO1/IDH3A/DLST/DLD/FH/PDHA1/SDHA/CS/MDH1/OGDH/DLAT
REACTOME_REGULATION_OF_PYRUVATE_DEHYDROGENASE_PDH_COMPLEX	REACTOME_REGULATION_OF_PYRUVATE_DEHYDROGENASE_PDH_COMPLEX	15	-0.758719	-2.05253	0.00243902	0.0351004	0.0297828	2554	tags=67%, list=13%, signal=58%	PDP1/PDP2/PDHB/DLD/PDK1/PDPR/PDHX/PDK2/PDHA1/DLAT
WP_TCA_CYCLE_AKA_KREBS_OR_CITRIC_ACID_CYCLE	WP_TCA_CYCLE_AKA_KREBS_OR_CITRIC_ACID_CYCLE	18	-0.838055	-2.35568	0.00246914	0.0351004	0.0297828	2846	tags=94%, list=14%, signal=81%	SDHD/SUCLG2/IDH3B/SUCLG1/SDHC/IDH3A/DLST/MDH2/DLD/SDHB/FH/IDH2/SDHA/CS/OGDH/SUCLA2/ACO2
REACTOME_CITRIC_ACID_CYCLE_TCA_CYCLE_	REACTOME_CITRIC_ACID_CYCLE_TCA_CYCLE_	22	-0.801071	-2.37513	0.00247525	0.0351004	0.0297828	2846	tags=86%, list=14%, signal=74%	SDHD/SUCLG2/IDH3B/SUCLG1/SDHC/IDH3A/DLST/ME2/MDH2/DLD/SDHB/FH/IDH2/SDHA/CS/OGDH/SUCLA2/NNT/ACO2
WP_LIPID_METABOLISM_PATHWAY	WP_LIPID_METABOLISM_PATHWAY	28	-0.67869	-2.13407	0.00251256	0.0351004	0.0297828	3873	tags=68%, list=19%, signal=55%	AKT1/PRKACB/PRKAR1B/FASN/PRKAR2A/PRKAR2B/ACSS2/PRKAG1/PRKAR1A/PRKAB2/PRKACA/PNPLA2/PRKAG2/PRKAA2/PDHA1/LIPE/PLIN1/BCKDHA/ACSBG1
REACTOME_BRANCHED_CHAIN_AMINO_ACID_CATABOLISM	REACTOME_BRANCHED_CHAIN_AMINO_ACID_CATABOLISM	21	-0.739544	-2.14117	0.00252525	0.0351004	0.0297828	3572	tags=81%, list=18%, signal=67%	ECHS1/BCAT2/ACAD8/IVD/BCKDK/HIBADH/AUH/DBT/MCCC1/DLD/BCKDHB/ACAT1/ALDH6A1/ACADSB/PPM1K/MCCC2/BCKDHA
KEGG_CITRATE_CYCLE_TCA_CYCLE	KEGG_CITRATE_CYCLE_TCA_CYCLE	30	-0.744017	-2.37897	0.00253165	0.0351004	0.0297828	2846	tags=77%, list=14%, signal=66%	SDHD/SUCLG2/IDH3B/ACO1/SUCLG1/SDHC/PDHB/IDH3A/DLST/MDH2/DLD/SDHB/FH/SUCLG2P2/IDH2/PDHA1/SDHA/CS/MDH1/OGDH/DLAT/SUCLA2/ACO2
REACTOME_PYRUVATE_METABOLISM	REACTOME_PYRUVATE_METABOLISM	30	-0.643488	-2.05753	0.00253165	0.0351004	0.0297828	3241	tags=73%, list=16%, signal=62%	GSTZ1/PDK4/LDHAL6A/BSG/HAGH/MPC2/PDP1/PDP2/LDHAL6B/PDHB/VDAC1/LDHB/SLC16A1/DLD/PDK1/MPC1/PDPR/PDHX/PDK2/PDHA1/ME1/DLAT
REACTOME_PYRUVATE_METABOLISM_AND_CITRIC_ACID_TCA_CYCLE	REACTOME_PYRUVATE_METABOLISM_AND_CITRIC_ACID_TCA_CYCLE	54	-0.716609	-2.62704	0.00253807	0.0351004	0.0297828	2943	tags=69%, list=15%, signal=59%	MPC2/SDHD/SUCLG2/IDH3B/PDP1/PDP2/LDHAL6B/SUCLG1/SDHC/PDHB/IDH3A/DLST/ME2/ADHFE1/MDH2/VDAC1/LDHB/SLC16A1/DLD/PDK1/SDHB/MPC1/PDPR/PDHX/FH/PDK2/IDH2/PDHA1/ME1/SDHA/CS/OGDH/DLAT/SUCLA2/NNT/ACO2/L2HGDH
KEGG_PYRUVATE_METABOLISM	KEGG_PYRUVATE_METABOLISM	39	-0.516397	-1.76306	0.00254453	0.0351004	0.0297828	4905	tags=74%, list=24%, signal=56%	ACACA/AKR1B1/GRHPR/PC/LDHAL6A/ME3/ALDH3A2/HAGH/PKM/ACACB/ALDH7A1/ACSS2/ACSS1/ALDH9A1/ALDH1B1/ALDH2/ACYP2/LDHAL6B/PDHB/ME2/MDH2/LDHB/DLD/ACAT1/PDHA1/ME1/LDHD/MDH1/DLAT
WP_GLYCOGEN_SYNTHESIS_AND_DEGRADATION	WP_GLYCOGEN_SYNTHESIS_AND_DEGRADATION	39	-0.569615	-1.94475	0.00254453	0.0351004	0.0297828	3564	tags=49%, list=18%, signal=40%	GSK3B/CALM3/PPP2R5C/GYG1/GBE1/PHKB/GYG2/HK2/HK1/PYGB/PPP2R3B/AGL/PPP2R3A/PHKA1/GYS1/PGM1/PPP2R2C/PYGM/PHKG1
KEGG_PROPANOATE_METABOLISM	KEGG_PROPANOATE_METABOLISM	32	-0.710677	-2.2999	0.00255754	0.0351004	0.0297828	4562	tags=84%, list=23%, signal=65%	ACSS3/LDHAL6A/ALDH3A2/ECHS1/MCEE/ACACB/ALDH7A1/ACSS2/ACSS1/SUCLG2/ALDH9A1/ALDH1B1/ALDH2/HADHA/ABAT/EHHADH/LDHAL6B/SUCLG1/PCCA/LDHB/SUCLG2P2/ACAT1/MLYCD/ALDH6A1/PCCB/SUCLA2/ACADM
WP_FATTY_ACID_BETA_OXIDATION	WP_FATTY_ACID_BETA_OXIDATION	33	-0.616452	-2.0054	0.00255754	0.0351004	0.0297828	2913	tags=73%, list=15%, signal=62%	ACSL3/ECI1/ACADVL/GK/TPI1/ECHS1/ACSS2/ACADS/SLC25A20/ACSL1/HADHA/GCDH/CRAT/LPL/DECR1/PNPLA2/DLD/CPT2/HADH/ACAT1/HADHB/CPT1B/LIPE/ACADM
WP_MITOCHONDRIAL_COMPLEX_I_ASSEMBLY_MODEL_OXPHOS_SYSTEM	WP_MITOCHONDRIAL_COMPLEX_I_ASSEMBLY_MODEL_OXPHOS_SYSTEM	48	-0.60593	-2.17451	0.00255754	0.0351004	0.0297828	4358	tags=56%, list=22%, signal=44%	ACAD9/NDUFB6/NDUFA8/NDUFV3/NDUFA6/NDUFAF6/TMEM70/NDUFS4/COA1/NDUFAF4/NDUFC1/NDUFA1/NDUFB9/NDUFS3/NDUFB4/ECSIT/NDUFV1/NDUFAB1/NDUFA5/TIMMDC1/NDUFB5/NDUFB3/NDUFS2/NDUFAF1/NDUFA10/NUBPL/NDUFS1
WP_PHOSPHODIESTERASES_IN_NEURONAL_FUNCTION	WP_PHOSPHODIESTERASES_IN_NEURONAL_FUNCTION	50	-0.488646	-1.75994	0.0025641	0.0351004	0.0297828	3698	tags=38%, list=18%, signal=31%	ADCY6/ADORA2A/DRD1/PDE7A/GRIN2B/GUCY1B2/PDE11A/ADCY9/PDE8B/PDE3B/ADCY5/GRIN1/CHRNA7/PDE6C/NOS1/PDE1C/PDE3A/GRIN2A/PDE6A
REACTOME_PHASE_0_RAPID_DEPOLARISATION	REACTOME_PHASE_0_RAPID_DEPOLARISATION	42	-0.518971	-1.78882	0.00257732	0.0351004	0.0297828	2671	tags=43%, list=13%, signal=37%	CACNA2D1/CACNA2D2/CAMK2B/CACNA1C/CAMK2D/SCN1B/CACNG3/CACNA2D3/FGF14/CAMK2A/FGF11/CACNB2/CACNA1S/CACNA1D/SCN1A/SCN5A/FGF12/SCN2B
KEGG_VALINE_LEUCINE_AND_ISOLEUCINE_DEGRADATION	KEGG_VALINE_LEUCINE_AND_ISOLEUCINE_DEGRADATION	43	-0.668196	-2.31893	0.00258398	0.0351004	0.0297828	3572	tags=72%, list=18%, signal=59%	ECHS1/BCAT2/MCEE/ACAD8/ALDH7A1/ACADS/IVD/ALDH9A1/ALDH1B1/ALDH2/HADHA/ABAT/ACAA2/EHHADH/HIBADH/AUH/DBT/MCCC1/PCCA/DLD/HADH/BCKDHB/ACAT1/HADHB/ALDH6A1/PCCB/ACADSB/MCCC2/ACADM/OXCT1/BCKDHA
REACTOME_TRANSCRIPTIONAL_ACTIVATION_OF_MITOCHONDRIAL_BIOGENESIS	REACTOME_TRANSCRIPTIONAL_ACTIVATION_OF_MITOCHONDRIAL_BIOGENESIS	51	-0.481895	-1.739	0.00258398	0.0351004	0.0297828	7156	tags=59%, list=36%, signal=38%	TFAM/NCOR1/NCOA1/CALM1/NCOA6/RXRA/TBL1X/TFB1M/GLUD1/SMARCD3/GABPA/CARM1/SOD2/MED1/HCFC1/MEF2D/SIRT3/NCOA2/ACSS2/ESRRA/SIRT4/TFB2M/CYCS/PPARGC1B/USP46/SIRT5/PPARGC1A/PPARA/IDH2/ALAS1
REACTOME_MITOCHONDRIAL_BIOGENESIS	REACTOME_MITOCHONDRIAL_BIOGENESIS	71	-0.513083	-2.00494	0.0026178	0.0351004	0.0297828	3618	tags=38%, list=18%, signal=31%	SAMM50/MEF2D/SIRT3/NCOA2/ACSS2/PRKAG1/HSPA9/ESRRA/SIRT4/TFB2M/PRKAB2/MTX2/CYCS/PPARGC1B/USP46/APOO/SIRT5/DNAJC11/PPARGC1A/IMMT/PRKAG2/CHCHD3/APOOL/PRKAA2/PPARA/IDH2/ALAS1
KEGG_CARDIAC_MUSCLE_CONTRACTION	KEGG_CARDIAC_MUSCLE_CONTRACTION	70	-0.509011	-1.98069	0.00263158	0.0351004	0.0297828	3438	tags=46%, list=17%, signal=38%	UQCRC1/SLC9A6/COX8A/TNNT2/ATP1A4/UQCRB/UQCRH/CACNA2D1/CACNA2D2/CYC1/TPM1/COX5A/TNNC1/CACNA1C/ATP1B1/MYL2/CACNG3/ACTC1/CACNA2D3/UQCRFS1/UQCRC2/CACNB2/MYH7/CACNA1S/ATP1A2/CACNA1D/ATP1B4/ATP2A2/SLC8A1/ATP1A3/RYR2/MYH6
REACTOME_COMPLEX_I_BIOGENESIS	REACTOME_COMPLEX_I_BIOGENESIS	49	-0.584976	-2.09235	0.00265252	0.0351004	0.0297828	4358	tags=55%, list=22%, signal=43%	ACAD9/NDUFB6/NDUFA8/NDUFV3/NDUFA6/NDUFAF6/NDUFS4/NDUFAF4/NDUFC1/NDUFA1/NDUFB9/NDUFS3/NDUFAF5/NDUFB4/ECSIT/NDUFV1/NDUFAB1/NDUFA5/TIMMDC1/NDUFB5/NDUFB3/NDUFS2/NDUFAF1/NDUFA10/NDUFS7/NUBPL/NDUFS1
KEGG_ARRHYTHMOGENIC_RIGHT_VENTRICULAR_CARDIOMYOPATHY_ARVC	KEGG_ARRHYTHMOGENIC_RIGHT_VENTRICULAR_CARDIOMYOPATHY_ARVC	73	-0.513305	-2.00935	0.00265957	0.0351004	0.0297828	3336	tags=45%, list=17%, signal=38%	ITGB6/DES/GJA1/JUP/CTNNA1/ITGA8/CACNA2D1/CACNA2D2/DAG1/ITGA7/CACNA1C/ITGA9/ITGB1/CACNG3/SGCA/ITGAV/SGCG/ACTN2/DSC2/CACNA2D3/CDH2/CACNB2/CACNA1S/DMD/SGCD/CACNA1D/DSG2/PKP2/ATP2A2/CTNNA3/SLC8A1/RYR2/DSP
WP_ARRHYTHMOGENIC_RIGHT_VENTRICULAR_CARDIOMYOPATHY	WP_ARRHYTHMOGENIC_RIGHT_VENTRICULAR_CARDIOMYOPATHY	73	-0.513305	-2.00935	0.00265957	0.0351004	0.0297828	3336	tags=45%, list=17%, signal=38%	ITGB6/DES/GJA1/JUP/CTNNA1/ITGA8/CACNA2D1/CACNA2D2/DAG1/ITGA7/CACNA1C/ITGA9/ITGB1/CACNG3/SGCA/ITGAV/SGCG/ACTN2/DSC2/CACNA2D3/CDH2/CACNB2/CACNA1S/DMD/SGCD/CACNA1D/DSG2/PKP2/ATP2A2/CTNNA3/SLC8A1/RYR2/DSP
WP_ELECTRON_TRANSPORT_CHAIN_OXPHOS_SYSTEM_IN_MITOCHONDRIA	WP_ELECTRON_TRANSPORT_CHAIN_OXPHOS_SYSTEM_IN_MITOCHONDRIA	73	-0.551634	-2.15939	0.00265957	0.0351004	0.0297828	4426	tags=51%, list=22%, signal=40%	COX15/COX7C/NDUFB6/NDUFA8/NDUFV3/NDUFA6/UQCR10/NDUFS4/COX7B/NDUFC1/NDUFA4/NDUFA1/NDUFB9/UQCRC1/SCO1/COX8A/NDUFS3/UQCRB/SDHD/UQCRH/NDUFB4/NDUFV1/NDUFAB1/NDUFA5/COX5A/NDUFB5/SDHC/NDUFB3/NDUFS2/NDUFA10/NDUFS7/SDHB/SLC25A4/UQCRFS1/UQCRC2/SDHA/NDUFS1
KEGG_HYPERTROPHIC_CARDIOMYOPATHY_HCM	KEGG_HYPERTROPHIC_CARDIOMYOPATHY_HCM	82	-0.470714	-1.87778	0.00274725	0.0355783	0.0301883	2777	tags=45%, list=14%, signal=39%	ITGB6/TNNT2/DES/PRKAG1/ITGA8/CACNA2D1/CACNA2D2/DAG1/PRKAB2/TPM1/ITGA7/TNNC1/CACNA1C/ACE/ITGA9/ITGB1/MYL2/CACNG3/SGCA/MYBPC3/ITGAV/SGCG/PRKAG2/ACTC1/PRKAA2/CACNA2D3/CACNB2/MYH7/CACNA1S/DMD/TTN/SGCD/CACNA1D/ATP2A2/SLC8A1/RYR2/MYH6
REACTOME_G_ALPHA_Q_SIGNALLING_EVENTS	REACTOME_G_ALPHA_Q_SIGNALLING_EVENTS	189	0.359021	1.47846	0.00278164	0.0355783	0.0301883	3971	tags=34%, list=20%, signal=27%	F2/KNG1/PROK1/CCL23/PROK2/CASR/FFAR2/TRH/GRM5/F2RL1/SAA1/GNG4/GPR39/RGS13/LPAR2/HCRT/NTSR1/CHRM5/BDKRB1/GPR68/P2RY10/OXT/TAC3/RGS16/FPR2/TAC1/LTB4R/GNG11/GNRH1/CCK/EDN3/P2RY6/GPR4/PTGFR/ITPR3/LPAR6/RPS6KA1/LPAR1/RGS2/ANXA1/DGKK/NTS/DGKA/GNGT2/GPR132/RGS18/RGS19/GPR65/BDKRB2/NMB/XCL2/PIK3R2/NPFFR1/F2RL2/GNA15/GNAQ/GHRL/ARHGEF25/EDNRB/BTK/GNG2/PRKCQ/PLCB3/DGKQ
REACTOME_INTERFERON_SIGNALING	REACTOME_INTERFERON_SIGNALING	183	0.366726	1.50169	0.0027933	0.0355783	0.0301883	6862	tags=44%, list=34%, signal=29%	TRIM10/IFNG/IFI30/GBP7/EGR1/MT2A/SOCS3/IFITM3/HLA-G/IFITM2/ISG20/IFI6/IRF7/PSMB8/TRIM31/ISG15/GBP2/IFI35/IRF3/IFI27/XAF1/IP6K2/BST2/UBE2L6/TRIM29/PTPN6/HLA-DQA2/IFITM1/OASL/ICAM1/IFNAR2/HLA-F/MX2/HLA-E/HLA-DRB5/CD44/RPS27A/SOCS1/UBA52/IRF1/TRIM38/HLA-B/IRF9/FCGR1B/HERC5/GBP3/VCAM1/GBP5/TRIM25/PML/GBP1/NUP85/PTAFR/TRIM22/B2M/HLA-H/NUP50/HLA-DRB1/UBA7/OAS1/RNASEL/IFIT5/EIF4A1/HLA-DRA/KPNA2/IRF5/IRF…
REACTOME_RESPIRATORY_ELECTRON_TRANSPORT	REACTOME_RESPIRATORY_ELECTRON_TRANSPORT	90	-0.598398	-2.41499	0.00280899	0.0355783	0.0301883	4358	tags=58%, list=22%, signal=45%	ACAD9/COX7C/NDUFB6/NDUFA8/NDUFV3/NDUFA6/NDUFAF6/UQCR10/NDUFS4/COX7B/NDUFAF4/NDUFC1/NDUFA4/NDUFA1/NDUFB9/UQCRC1/SCO1/COX8A/NDUFS3/COX18/UQCRB/NDUFAF5/SDHD/UQCRH/NDUFB4/TRAP1/TACO1/ECSIT/NDUFV1/NDUFAB1/NDUFA5/CYC1/LRPPRC/COX5A/TIMMDC1/CYCS/NDUFB5/SDHC/NDUFB3/ETFA/NDUFS2/NDUFAF1/NDUFA10/NDUFS7/SDHB/COQ10A/NUBPL/UQCRFS1/UQCRC2/SDHA/ETFDH/NDUFS1
KEGG_DILATED_CARDIOMYOPATHY	KEGG_DILATED_CARDIOMYOPATHY	88	-0.442929	-1.77399	0.0028169	0.0355783	0.0301883	3336	tags=42%, list=17%, signal=35%	ITGB6/TNNT2/DES/ADRB1/ITGA8/CACNA2D1/CACNA2D2/DAG1/TPM1/ITGA7/TNNC1/CACNA1C/ITGA9/ITGB1/MYL2/PRKACA/ADCY9/CACNG3/SGCA/MYBPC3/ITGAV/SGCG/ACTC1/CACNA2D3/CACNB2/ADCY5/MYH7/CACNA1S/DMD/TTN/SGCD/CACNA1D/PLN/ATP2A2/SLC8A1/RYR2/MYH6
REACTOME_MITOCHONDRIAL_TRANSLATION	REACTOME_MITOCHONDRIAL_TRANSLATION	92	-0.503596	-2.04312	0.00282486	0.0355783	0.0301883	5714	tags=53%, list=28%, signal=38%	MRPL13/MRPS5/MRPL21/MRPL46/MRPL41/MRPL1/MRPS34/MRPL32/MTFMT/MRPS25/ERAL1/MRPL36/DAP3/MRPS2/MRPS24/MRPS7/MRPL49/MRPL10/TSFM/MRPL2/MRPL4/MRPL37/TUFM/MRPS28/MRPL15/MRPS33/MRPS10/MRPL39/MRPL19/MRPL34/MRPS23/MRPL16/MRPL45/MRPL33/MRPS35/MRPS16/MRPS22/MRPS36/MRPS18B/MRPS30/MRPS9/PTCD3/OXA1L/MTIF2/MRPS27/MRPL44/MRPL35/GFM2/GFM1
KEGG_PARKINSONS_DISEASE	KEGG_PARKINSONS_DISEASE	96	-0.467572	-1.90466	0.00283286	0.0355783	0.0301883	4389	tags=46%, list=22%, signal=36%	SLC18A2/COX7C/NDUFB6/NDUFA8/NDUFV3/TH/NDUFA6/UQCR10/NDUFS4/COX7B/NDUFC1/NDUFA4/NDUFA1/NDUFB9/UQCRC1/COX8A/NDUFS3/UQCRB/PINK1/SDHD/UBE2G1/UQCRH/NDUFB4/NDUFV1/NDUFAB1/NDUFA5/CYC1/COX5A/CYCS/NDUFB5/VDAC3/SDHC/NDUFB3/NDUFS2/VDAC2/NDUFA10/NDUFS7/VDAC1/SDHB/SLC25A4/UQCRFS1/UQCRC2/SDHA/NDUFS1
REACTOME_ACTIVATION_OF_NMDA_RECEPTORS_AND_POSTSYNAPTIC_EVENTS	REACTOME_ACTIVATION_OF_NMDA_RECEPTORS_AND_POSTSYNAPTIC_EVENTS	91	-0.452236	-1.82765	0.00283286	0.0355783	0.0301883	3768	tags=40%, list=19%, signal=32%	PRKACB/NEFL/PRKAR1B/RPS6KA2/PRKAR2A/PRKAR2B/PRKAG1/GRIN2B/DLG2/PRKAR1A/PRKAB2/GRIA2/PDPK1/NRG1/CAMK2B/CAMK2D/TUBA4A/TUBA3D/PRKACA/GRIA3/TUBA8/PRKAG2/ACTN2/PRKAA2/TUBA3E/CAMK2A/TUBA3C/NBEA/GRIN1/ERBB4/GRIA4/GRIN2A/MAPT/PPM1E/GRIN3B/LRRC7
REACTOME_RESPIRATORY_ELECTRON_TRANSPORT_ATP_SYNTHESIS_BY_CHEMIOSMOTIC_COUPLING_AND_HEAT_PRODUCTION_BY_UNCOUPLING_PROTEINS_	REACTOME_RESPIRATORY_ELECTRON_TRANSPORT_ATP_SYNTHESIS_BY_CHEMIOSMOTIC_COUPLING_AND_HEAT_PRODUCTION_BY_UNCOUPLING_PROTEINS_	96	-0.571901	-2.32965	0.00283286	0.0355783	0.0301883	4358	tags=55%, list=22%, signal=43%	ACAD9/COX7C/NDUFB6/NDUFA8/NDUFV3/NDUFA6/NDUFAF6/UQCR10/NDUFS4/COX7B/NDUFAF4/NDUFC1/NDUFA4/NDUFA1/NDUFB9/UQCRC1/SCO1/COX8A/NDUFS3/COX18/UQCRB/NDUFAF5/SDHD/UQCRH/NDUFB4/TRAP1/TACO1/ECSIT/NDUFV1/NDUFAB1/NDUFA5/CYC1/LRPPRC/COX5A/TIMMDC1/PM20D1/CYCS/NDUFB5/SDHC/NDUFB3/ETFA/NDUFS2/NDUFAF1/NDUFA10/NDUFS7/SDHB/COQ10A/NUBPL/UQCRFS1/UQCRC2/SDHA/ETFDH/NDUFS1
REACTOME_CELL_CELL_COMMUNICATION	REACTOME_CELL_CELL_COMMUNICATION	119	0.413352	1.59396	0.00298954	0.0373452	0.0316876	4483	tags=34%, list=22%, signal=26%	NPHS2/CLDN18/CDH1/CLDN19/CLDN4/SIRPB1/NPHS1/CLDN3/ANG/SFTPA2/SFTPA1/CLDN14/ACTN3/CRB3/CLDN8/CLDN16/ACTB/ACTG1/SFTPD/KIRREL3/LAMC2/CLDN5/CLDN7/CLDN2/COL17A1/CLDN11/PTPN6/CDH24/CLDN1/PXN/SRC/PIK3R2/TYROBP/CLDN15/KRT5/CDH10/VASP/CDH15/SIRPG/CADM3
REACTOME_PARASITE_INFECTION	REACTOME_PARASITE_INFECTION	110	0.435392	1.64974	0.00302115	0.0375394	0.0318523	6431	tags=55%, list=32%, signal=37%	IGLV3-19/IGHV2-70/IGLC2/IGHV4-34/IGLV3-1/IGLV1-51/IGHG1/IGKV1D-12/FGR/IGHG4/IGKV1-16/IGLC3/IGLV3-25/CD247/ACTB/IGLV2-14/IGLV1-40/ACTG1/ARPC1B/ARPC4/IGHV3-30/WAS/IGLV7-43/ARPC5/IGKV3-15/WASF1/IGKV3-20/VAV3/IGLV3-21/IGHV4-39/IGLV3-27/SRC/IGHV4-59/VAV1/IGLV1-47/IGKV5-2/IGHG2/IGLV2-23/BTK/IGHV3-53/IGLV6-57/ABL1/IGLV1-44/IGKV1-17/HCK/ARPC3/RAC1/WIPF1/IGHV3-33/YES1/MYO9B/IGKV1-5/FCGR3A/IGHV1-69/WASF2/M…
REACTOME_CARDIAC_CONDUCTION	REACTOME_CARDIAC_CONDUCTION	134	-0.461191	-1.98002	0.00311526	0.0377602	0.0320397	2671	tags=37%, list=13%, signal=32%	CACNA2D1/CACNA2D2/KCNE1/KCND3/HIPK2/CAMK2B/CACNA1C/ATP1B1/CAMK2D/SCN1B/KAT2B/DMPK/KCNJ11/PRKACA/CACNG3/KCNK1/KCNIP4/NPPA/KCNIP2/GATA4/KCNK17/SLN/CACNA2D3/FGF14/CAMK2A/FGF11/CASQ1/CACNB2/KCNQ1/TBX5/CASQ2/CACNA1S/ATP1A2/KCNH2/NKX2-5/CACNA1D/SCN1A/NOS1/PLN/SCN5A/KCNJ4/FGF12/SCN2B/ATP2A2/KCNK12/SLC8A1/ATP1A3/CORIN/RYR2
REACTOME_TRANSPORT_OF_BILE_SALTS_AND_ORGANIC_ACIDS_METAL_IONS_AND_AMINE_COMPOUNDS	REACTOME_TRANSPORT_OF_BILE_SALTS_AND_ORGANIC_ACIDS_METAL_IONS_AND_AMINE_COMPOUNDS	83	0.489438	1.77458	0.00312989	0.0377602	0.0320397	3650	tags=36%, list=18%, signal=30%	SLC13A5/SLC22A1/SLC44A4/SLC22A8/RHBG/SLC11A1/SLC22A6/SLC39A5/SLC22A12/SLC6A19/SLC22A7/RHCG/RUNX1/SLC22A2/CP/SLC6A14/SLC30A8/SLC5A11/SLC39A2/RHAG/SLC22A16/SLC13A2/SLC14A1/SLC41A2/SLC13A1/SLC22A11/SLC30A7/SLC6A11/SLC16A3/SLC13A3
REACTOME_ANTIGEN_ACTIVATES_B_CELL_RECEPTOR_BCR_LEADING_TO_GENERATION_OF_SECOND_MESSENGERS	REACTOME_ANTIGEN_ACTIVATES_B_CELL_RECEPTOR_BCR_LEADING_TO_GENERATION_OF_SECOND_MESSENGERS	80	0.492187	1.76582	0.00316456	0.0377602	0.0320397	4309	tags=46%, list=21%, signal=36%	IGLV3-19/IGHV2-70/IGLC2/IGHV4-34/IGLV3-1/IGLV1-51/IGHM/IGKV1D-12/CD19/CD79B/IGKV1-16/ORAI2/IGLC3/IGLV3-25/ITPR3/IGLV2-14/IGLV1-40/IGHV3-30/IGLV7-43/IGKV3-15/BLK/IGKV3-20/CD79A/IGLV3-21/IGHV4-39/IGLV3-27/PTPN6/IGHV4-59/VAV1/IGLV1-47/IGKV5-2/IGLV2-23/BTK/IGHV3-53/CD22/IGLV6-57/IGLV1-44
KEGG_HEMATOPOIETIC_CELL_LINEAGE	KEGG_HEMATOPOIETIC_CELL_LINEAGE	79	0.475768	1.70182	0.00318471	0.0377602	0.0320397	4106	tags=41%, list=20%, signal=32%	GYPA/IL11/IL1R2/TNF/CSF3R/CSF3/EPO/THPO/CD7/CD19/ANPEP/CR1/IL4R/IL1R1/EPOR/IL6/CSF1/FLT3LG/CSF2RA/MS4A1/ITGAM/GP9/ITGA2B/HLA-DRB5/CD44/CD8B/ITGA5/CD8A/MME/TPO/CD3E/CD22
REACTOME_THE_CITRIC_ACID_TCA_CYCLE_AND_RESPIRATORY_ELECTRON_TRANSPORT	REACTOME_THE_CITRIC_ACID_TCA_CYCLE_AND_RESPIRATORY_ELECTRON_TRANSPORT	146	-0.62678	-2.72479	0.00321543	0.0377602	0.0320397	4358	tags=62%, list=22%, signal=49%	ACAD9/LDHAL6A/ME3/COX7C/NDUFB6/FAHD1/BSG/NDUFA8/NDUFV3/NDUFA6/NDUFAF6/UQCR10/NDUFS4/COX7B/NDUFAF4/NDUFC1/NDUFA4/NDUFA1/NDUFB9/UQCRC1/SCO1/COX8A/NDUFS3/HAGH/COX18/UQCRB/NDUFAF5/MPC2/SDHD/SUCLG2/UQCRH/NDUFB4/TRAP1/TACO1/IDH3B/PDP1/ECSIT/NDUFV1/PDP2/NDUFAB1/NDUFA5/CYC1/LRPPRC/COX5A/TIMMDC1/PM20D1/CYCS/NDUFB5/LDHAL6B/SUCLG1/SDHC/NDUFB3/ETFA/NDUFS2/PDHB/IDH3A/DLST/ME2/NDUFAF1/ADHFE1/NDUFA10/NDUFS7/MDH…
PID_IL4_2PATHWAY	PID_IL4_2PATHWAY	59	0.505738	1.72079	0.00323102	0.0377602	0.0320397	4186	tags=42%, list=21%, signal=34%	ARG1/CCL11/PIGR/EGR2/JAK3/SOCS3/IGHG1/MYB/CCL26/IL13RA2/IL2RG/LTA/IL4R/FES/SPI1/IGHG3/PTPN6/SELP/AICDA/SOCS1/DOK2/STAT6/TFF3/BCL6/STAT5A
KEGG_ALZHEIMERS_DISEASE	KEGG_ALZHEIMERS_DISEASE	141	-0.358536	-1.54461	0.00324675	0.0377602	0.0320397	4441	tags=37%, list=22%, signal=29%	NCSTN/CHP1/COX7C/NDUFB6/NDUFA8/NDUFV3/NDUFA6/UQCR10/NDUFS4/COX7B/RYR3/NDUFC1/NDUFA4/NDUFA1/GSK3B/NDUFB9/IDE/UQCRC1/CALM3/COX8A/NDUFS3/UQCRB/SDHD/GRIN2B/UQCRH/NDUFB4/NDUFV1/NDUFAB1/NDUFA5/CYC1/COX5A/CYCS/NDUFB5/CACNA1C/SDHC/NDUFB3/NDUFS2/LPL/NDUFA10/NDUFS7/SDHB/UQCRFS1/UQCRC2/CACNA1S/SDHA/GRIN1/CACNA1D/NOS1/NDUFS1/GRIN2A/MAPT/ATP2A2
KEGG_AUTOIMMUNE_THYROID_DISEASE	KEGG_AUTOIMMUNE_THYROID_DISEASE	36	0.574339	1.79508	0.00326264	0.0377602	0.0320397	7614	tags=83%, list=38%, signal=52%	HLA-DOB/TG/TSHR/HLA-G/GZMB/FAS/FASLG/HLA-DQA2/HLA-F/CD40/HLA-E/HLA-DRB5/HLA-B/HLA-DMA/CGA/TPO/CD28/CTLA4/HLA-DMB/IL10/HLA-DRB1/PRF1/HLA-DRA/HLA-DPA1/HLA-DPB1/HLA-A/CD80/HLA-C/HLA-DOA/IFNA5
WP_PHOTODYNAMIC_THERAPYINDUCED_AP1_SURVIVAL_SIGNALING	WP_PHOTODYNAMIC_THERAPYINDUCED_AP1_SURVIVAL_SIGNALING	50	0.522907	1.73422	0.00326797	0.0377602	0.0320397	6471	tags=54%, list=32%, signal=37%	TNF/IFNG/MAPK11/JUNB/FOS/BCL3/CCNA2/FAS/MAPK13/CDKN2A/PDGFRA/IL6/FASLG/BAX/CDKN1A/MCL1/MMP2/TNFRSF1A/TRAF5/TNFSF10/TP53/EGFR/FGF7/MAPK12/BCL2L1/TRAF2/JUN
KEGG_GLYCINE_SERINE_AND_THREONINE_METABOLISM	KEGG_GLYCINE_SERINE_AND_THREONINE_METABOLISM	31	0.614696	1.87283	0.00327332	0.0377602	0.0320397	1161	tags=32%, list=6%, signal=30%	AGXT/ALAS2/BHMT/DAO/AGXT2/SDS/PIPOX/SARDH/GLDC/PSAT1
PID_SYNDECAN_4_PATHWAY	PID_SYNDECAN_4_PATHWAY	31	0.614605	1.87255	0.00327332	0.0377602	0.0320397	3943	tags=45%, list=20%, signal=36%	PLG/F2/TNC/MMP9/ADAM12/LAMA1/TFPI/FN1/CCL5/THBS1/TNFRSF13B/CXCR4/CXCL12/ITGA5
WP_PHOTODYNAMIC_THERAPYINDUCED_NFKB_SURVIVAL_SIGNALING	WP_PHOTODYNAMIC_THERAPYINDUCED_NFKB_SURVIVAL_SIGNALING	33	0.593935	1.82483	0.00327332	0.0377602	0.0320397	4523	tags=45%, list=23%, signal=35%	MMP9/TNF/BCL2A1/CXCL2/BIRC5/SELE/PTGS2/IL6/EGLN2/RELB/MMP2/ICAM1/NFKB2/VCAM1/TNFRSF1A
PID_INTEGRIN2_PATHWAY	PID_INTEGRIN2_PATHWAY	28	0.673072	2.00074	0.00331126	0.0377602	0.0320397	4072	tags=57%, list=20%, signal=46%	FGG/FGA/FGB/KNG1/PROC/ITGAX/PLAUR/C3/PLAU/SPON2/ITGAL/ICAM2/ITGAM/ICAM1/FCGR2A/ICAM4
BIOCARTA_GHRELIN_PATHWAY	BIOCARTA_GHRELIN_PATHWAY	13	0.74075	1.80246	0.00331675	0.0377602	0.0320397	3628	tags=69%, list=18%, signal=57%	IGFBP1/IGFBP4/IGF1/GH1/IGFBP6/IGFALS/IGFBP3/GHRL/SST
REACTOME_GLUCURONIDATION	REACTOME_GLUCURONIDATION	13	0.739173	1.79862	0.00331675	0.0377602	0.0320397	2183	tags=54%, list=11%, signal=48%	UGT2B10/UGT2B7/UGT2B15/UGT2A3/UGT3A1/UGDH/UGT1A7
REACTOME_SYNTHESIS_OF_LEUKOTRIENES_LT_AND_EOXINS_EX_	REACTOME_SYNTHESIS_OF_LEUKOTRIENES_LT_AND_EOXINS_EX_	20	0.728207	1.98985	0.00331675	0.0377602	0.0320397	2334	tags=60%, list=12%, signal=53%	CYP4F2/CYP4A11/DPEP1/CYP4F3/CYP4A22/CYP4F11/CYP4F22/GGT5/ALOX5AP/ALOX5/GGT1/CYP4B1
WP_DRUG_INDUCTION_OF_BILE_ACID_PATHWAY	WP_DRUG_INDUCTION_OF_BILE_ACID_PATHWAY	17	0.741928	1.92085	0.00335008	0.0377602	0.0320397	2741	tags=59%, list=14%, signal=51%	CYP3A4/SULT2A1/SLC10A1/SLCO1B1/BAAT/NR1H4/VDR/ABCC3/ABCC2/SLC51B
BIOCARTA_COMP_PATHWAY	BIOCARTA_COMP_PATHWAY	19	0.734679	1.96217	0.003367	0.0377602	0.0320397	2092	tags=53%, list=10%, signal=47%	C8A/C9/MBL2/C2/C1R/C5/C1S/C3/C7/MASP2
BIOCARTA_PLATELETAPP_PATHWAY	BIOCARTA_PLATELETAPP_PATHWAY	14	0.763492	1.88663	0.00337838	0.0377602	0.0320397	542	tags=36%, list=3%, signal=35%	PLG/F9/F2/F11/SERPINE1
REACTOME_P130CAS_LINKAGE_TO_MAPK_SIGNALING_FOR_INTEGRINS	REACTOME_P130CAS_LINKAGE_TO_MAPK_SIGNALING_FOR_INTEGRINS	15	0.743109	1.86721	0.00337838	0.0377602	0.0320397	15	tags=20%, list=0%, signal=20%	FGG/FGA/FGB
REACTOME_SYNTHESIS_OF_BILE_ACIDS_AND_BILE_SALTS_VIA_24_HYDROXYCHOLESTEROL	REACTOME_SYNTHESIS_OF_BILE_ACIDS_AND_BILE_SALTS_VIA_24_HYDROXYCHOLESTEROL	14	0.758169	1.87348	0.00337838	0.0377602	0.0320397	3084	tags=64%, list=15%, signal=54%	AKR1C4/CYP8B1/AKR1D1/SLC27A2/PTGIS/CYP27A1/SLC27A5/HSD3B7/AKR1C3
REACTOME_TRANSPORT_OF_ORGANIC_ANIONS	REACTOME_TRANSPORT_OF_ORGANIC_ANIONS	11	0.783487	1.81661	0.00346021	0.0381475	0.0323683	147	tags=27%, list=1%, signal=27%	SLCO1B3/ALB/SLCO1B1
WP_THE_ALTERNATIVE_PATHWAY_OF_FETAL_ANDROGEN_SYNTHESIS	WP_THE_ALTERNATIVE_PATHWAY_OF_FETAL_ANDROGEN_SYNTHESIS	11	0.78651	1.82362	0.00346021	0.0381475	0.0323683	747	tags=27%, list=4%, signal=26%	AKR1C4/HSD17B6/SRD5A2
KEGG_CALCIUM_SIGNALING_PATHWAY	KEGG_CALCIUM_SIGNALING_PATHWAY	167	-0.380056	-1.67116	0.00350877	0.0381475	0.0323683	2224	tags=24%, list=11%, signal=21%	TNNC1/CAMK2B/CACNA1C/CAMK2D/VDAC3/CACNA1G/PRKACA/AVPR1A/CACNA1E/ADCY9/VDAC2/PLCD3/VDAC1/LHCGR/CAMK2A/SLC25A4/CACNA1B/PHKA1/CACNA1S/PLCZ1/GRIN1/CHRNA7/ERBB4/CACNA1D/NOS1/PLN/CCKBR/PDE1C/GRPR/P2RX7/GRIN2A/PHKG1/CHRM2/ATP2A2/SLC8A1/HRH2/RYR2/ADRA1A/GRM1/MYLK3
REACTOME_CHYLOMICRON_ASSEMBLY	REACTOME_CHYLOMICRON_ASSEMBLY	10	0.780451	1.78692	0.00352734	0.0381475	0.0323683	11	tags=20%, list=0%, signal=20%	APOC3/APOA2
REACTOME_DISEASES_ASSOCIATED_WITH_SURFACTANT_METABOLISM	REACTOME_DISEASES_ASSOCIATED_WITH_SURFACTANT_METABOLISM	10	0.785984	1.79959	0.00352734	0.0381475	0.0323683	2243	tags=70%, list=11%, signal=62%	SFTPB/SFTA3/SLC34A2/SFTPA2/SFTPA1/SFTPC/SFTPD
REACTOME_HDL_REMODELING	REACTOME_HDL_REMODELING	10	0.787299	1.8026	0.00352734	0.0381475	0.0323683	2708	tags=60%, list=13%, signal=52%	APOC3/ALB/LIPG/LCAT/APOC2/CETP
WP_CODEINE_AND_MORPHINE_METABOLISM	WP_CODEINE_AND_MORPHINE_METABOLISM	10	0.774875	1.77415	0.00352734	0.0381475	0.0323683	2603	tags=70%, list=13%, signal=61%	CYP3A4/UGT2B7/CYP2C8/SLCO1B1/CYP2D6/ABCC3/ABCC2
REACTOME_NEUROTRANSMITTER_RECEPTORS_AND_POSTSYNAPTIC_SIGNAL_TRANSMISSION	REACTOME_NEUROTRANSMITTER_RECEPTORS_AND_POSTSYNAPTIC_SIGNAL_TRANSMISSION	188	-0.388379	-1.74578	0.00362319	0.0390035	0.0330947	3770	tags=35%, list=19%, signal=28%	NPTN/PRKACB/NEFL/ADCY6/PRKAR1B/RPS6KA2/GABRG2/PRKAR2A/PRKAR2B/KCNJ12/CHRNA1/KCNJ2/PRKAG1/GRIN2B/CHRND/DLG2/PRKAR1A/GNB4/PRKAB2/GRIA2/CHRNA4/PDPK1/NRG1/GABRB3/ARHGEF9/CAMK2B/CAMK2D/TUBA4A/TUBA3D/PRKACA/ADCY9/GABRA1/CACNG3/GRIA3/GABRA6/TUBA8/PRKAG2/ACTN2/GRIP2/KCNJ5/PRKAA2/TUBA3E/CAMK2A/ADCY5/GABRB1/TUBA3C/GNG7/KCNJ3/NBEA/GABRA4/GLRB/GRIN1/CHRNA7/ERBB4/GRIA4/GABRA5/KCNJ4/GRIK2/GRIN2A/MAPT/PPM1E/GNG…
REACTOME_MUSCLE_CONTRACTION	REACTOME_MUSCLE_CONTRACTION	198	-0.429302	-1.95129	0.003663	0.0392513	0.0333049	2485	tags=34%, list=12%, signal=30%	CACNA2D1/CACNA2D2/KCNE1/TPM1/KCND3/VCL/MYH11/TNNC1/HIPK2/CAMK2B/CACNA1C/ATP1B1/MYL1/CAMK2D/SCN1B/KAT2B/DMPK/MYL2/KCNJ11/PRKACA/TMOD1/CACNG3/KCNK1/MYBPC3/KCNIP4/NPPA/KCNIP2/GATA4/ACTN2/KCNK17/SLN/ACTC1/CACNA2D3/FGF14/CAMK2A/FGF11/CASQ1/CACNB2/KCNQ1/TBX5/CASQ2/CACNA1S/DMD/ATP1A2/KCNH2/TTN/NKX2-5/TNNI1/CACNA1D/SCN1A/NOS1/PLN/SCN5A/KCNJ4/SORBS1/FGF12/SCN2B/TRIM72/ATP2A2/NEB/KCNK12/SLC8A1/ATP1A3/CORIN…
REACTOME_NEDDYLATION	REACTOME_NEDDYLATION	228	-0.309504	-1.43814	0.003861	0.041184	0.0349448	4787	tags=29%, list=24%, signal=22%	KBTBD7/CUL3/ZBTB16/ASB1/DCAF5/CUL5/NEURL2/PSMD7/PSMD8/PSMA6/COPS7A/COPS5/KLHL21/SOCS6/WSB2/COMMD10/PSMD2/KLHL3/SPSB4/FBXO30/CUL2/BTRC/COPS4/HIF1A/ASB18/KLHL13/RBBP7/PSMC1/FBXO21/PSMD1/DCAF11/FBXW5/UBA3/FEM1C/WDTC1/FBXW10/PSME4/FBXL18/OBSL1/ASB8/KBTBD13/SENP8/BTBD1/UBE2D1/FBXW11/ASB10/CUL4A/FEM1A/ASB5/ASB11/DCUN1D2/FBXO27/ASB12/ASB4/DCAF6/ANKRD9/KLHL41/FBXO32/LMO7/ASB2/FBXO40/ASB14/ASB15/ASB16/KLH…
REACTOME_LEISHMANIA_INFECTION	REACTOME_LEISHMANIA_INFECTION	274	0.335356	1.43786	0.00390625	0.0414773	0.0351936	3793	tags=29%, list=19%, signal=24%	DPEP1/INSL3/IGLV3-19/PTGIR/IGHV2-70/IGLC2/GNG4/CALCB/IGHV4-34/IGLV3-1/ADM2/IGLV1-51/IGHG1/GPR39/IGKV1D-12/FGR/IGHG4/TSHR/GPR84/MC1R/RXFP2/GGT5/C3/IGKV1-16/PTGER2/GNG11/PSTPIP1/GGT1/IAPP/IGLC3/RAMP3/IGLV3-25/CD247/RAMP2/ITPR3/ACTB/IGLV2-14/IGLV1-40/ACTG1/ARPC1B/ARPC4/IGHV3-30/PTH1R/WAS/CALCA/IL6/IGLV7-43/ARPC5/VIP/TXN/IGKV3-15/ADCY4/WASF1/PTH2R/ADCY3/IGKV3-20/VAV3/GLP2R/GNGT2/PTGDR/PYCARD/IGLV3-21…
NABA_CORE_MATRISOME	NABA_CORE_MATRISOME	252	0.334035	1.41595	0.00402685	0.0425643	0.036116	3250	tags=25%, list=16%, signal=22%	FGG/FGA/FGB/FGL1/TNC/IGFBP1/ZPLD1/LRG1/TNFAIP6/LAMA1/ZP3/SRPX2/SNED1/IGFBP4/ZP1/COL11A1/VWCE/COL8A1/THBS2/EMID1/CDCP2/PAPLN/VIT/SRGN/HAPLN3/FN1/COL5A3/MGP/IGFBP6/NTN5/IGFALS/ELN/IGFBP3/SRPX/FBLN5/MFAP5/PRELP/THBS3/OPTC/SPON2/EFEMP1/TSKU/AEBP1/LAMC2/COL6A3/BGN/VCAN/THBS1/VWA1/MATN1/ECM1/LGI4/EMILIN1/BGLAP/CILP/LTBP2/PCOLCE/COL27A1/DCN/DMBT1/RSPO4/SPARCL1/COL17A1/COL22A1
REACTOME_TRANSMISSION_ACROSS_CHEMICAL_SYNAPSES	REACTOME_TRANSMISSION_ACROSS_CHEMICAL_SYNAPSES	248	-0.370256	-1.72818	0.00404858	0.0426013	0.0361474	3770	tags=34%, list=19%, signal=28%	NPTN/PRKACB/NEFL/ADCY6/PRKAR1B/SYN1/HSPA8/RPS6KA2/GABRG2/PRKAR2A/PRKAR2B/KCNJ12/CHRNA1/KCNJ2/ARL6IP5/PRKAG1/MAOA/GRIN2B/CHRND/DLG2/PRKAR1A/CACNA2D2/ALDH2/GNB4/PRKAB2/GRIA2/ABAT/SLC1A3/CHRNA4/PDPK1/NRG1/GABRB3/ARHGEF9/CAMK2B/CAMK2D/TUBA4A/TUBA3D/SLC1A2/PRKACA/CACNA1E/ADCY9/GABRA1/CACNG3/GRIA3/SLC32A1/PPFIA4/GABRA6/TUBA8/ALDH5A1/PRKAG2/ACTN2/GRIP2/KCNJ5/PRKAA2/TUBA3E/CACNA2D3/CAMK2A/CACNB2/CACNA1B/…
REACTOME_ANTIGEN_PROCESSING_UBIQUITINATION_PROTEASOME_DEGRADATION	REACTOME_ANTIGEN_PROCESSING_UBIQUITINATION_PROTEASOME_DEGRADATION	300	-0.295136	-1.41496	0.00436681	0.0457438	0.0388138	4984	tags=29%, list=25%, signal=22%	MGRN1/ANAPC1/DET1/FBXL14/NEDD4L/RNF41/KBTBD7/CUL3/ZBTB16/ASB1/CUL5/PSMD7/PSMD8/PSMA6/TRIM37/RNF111/UBE2S/KLHL21/TRIM69/RCHY1/PSMD2/NPEPPS/KLHL3/PJA2/SPSB4/FBXO30/CUL2/BTRC/UBAC1/ASB18/KLHL13/RNF14/PSMC1/TRIM32/UBR1/FBXO21/UBE3B/PSMD1/UFL1/ARIH2/FBXW5/HUWE1/UBE3A/UBA3/LTN1/UBE2H/RNF115/HERC1/UBE2G1/DZIP3/FBXW10/PSME4/HECTD1/FBXL18/HERC2/UBE3C/RNF123/ASB8/WWP1/KBTBD13/UBR4/LRSAM1/BTBD1/UBE2D1/FBXW1…
BIOCARTA_CFTR_PATHWAY	BIOCARTA_CFTR_PATHWAY	10	-0.714804	-1.74335	0.0045977	0.0477344	0.0405028	3768	tags=70%, list=19%, signal=57%	PRKACB/PRKAR1B/PRKAR2A/PRKAR2B/EZR/PRKAR1A/CFTR
WP_LEPTIN_AND_ADIPONECTIN	WP_LEPTIN_AND_ADIPONECTIN	10	-0.746868	-1.82155	0.0045977	0.0477344	0.0405028	150	tags=30%, list=1%, signal=30%	PRKAG1/ADIPOQ/LEP
REACTOME_NEURONAL_SYSTEM	REACTOME_NEURONAL_SYSTEM	382	-0.356822	-1.75921	0.00462963	0.0478532	0.0406036	2716	tags=26%, list=14%, signal=23%	MAOA/GRIN2B/CHRND/DLG2/PRKAR1A/CACNA2D2/ALDH2/KCNC3/GNB4/PRKAB2/GRIA2/ABAT/KCND3/SLITRK1/SLC1A3/CHRNA4/PDPK1/NRG1/GABRB3/ABCC8/ARHGEF9/CAMK2B/DLGAP1/KCNH7/CAMK2D/TUBA4A/PPFIBP1/TUBA3D/KCNN2/KCNJ11/SLC1A2/NLGN1/PRKACA/CACNA1E/ADCY9/GABRA1/CACNG3/GRIA3/SLC32A1/KCNV2/KCNS1/KCNK1/LRRTM1/HOMER1/PPFIA4/GABRA6/TUBA8/ALDH5A1/PRKAG2/HCN1/ACTN2/SLITRK5/PDLIM5/GRIP2/KCNK17/KCNA4/KCNJ5/LRRTM4/PRKAA2/TUBA3E/C…
PID_REG_GR_PATHWAY	PID_REG_GR_PATHWAY	74	0.468256	1.67441	0.00473186	0.0480243	0.0407488	4186	tags=35%, list=21%, signal=28%	FGG/IFNG/SFN/EGR1/SELE/NR4A1/MAPK11/PRL/FOS/PCK2/SGK1/GATA3/AFP/IL13/SPI1/IL6/MAPK10/TBX21/BGLAP/BAX/CDKN1A/ICAM1/IRF1/KRT5/CGA/STAT5A
PID_ERBB_NETWORK_PATHWAY	PID_ERBB_NETWORK_PATHWAY	15	-0.677433	-1.83264	0.00487805	0.0480243	0.0407488	4369	tags=67%, list=22%, signal=52%	NRG2/ERBB2/EREG/NRG1/BTC/NRG3/EGF/AREG/NRG4/ERBB4
REACTOME_CARNITINE_METABOLISM	REACTOME_CARNITINE_METABOLISM	14	-0.729352	-1.95177	0.00487805	0.0480243	0.0407488	3105	tags=57%, list=15%, signal=48%	ACACB/SLC25A20/PRKAB2/PRKAG2/CPT2/PRKAA2/CPT1B/THRSP
WP_MITOCHONDRIAL_CIII_ASSEMBLY	WP_MITOCHONDRIAL_CIII_ASSEMBLY	14	-0.710047	-1.90011	0.00487805	0.0480243	0.0407488	3932	tags=64%, list=20%, signal=52%	UQCR10/UQCRC1/UQCRB/UQCRH/CYC1/LYRM7/UQCC1/UQCRFS1/UQCRC2
PID_INTEGRIN3_PATHWAY	PID_INTEGRIN3_PATHWAY	41	0.555643	1.78778	0.00488599	0.0480243	0.0407488	1634	tags=20%, list=8%, signal=18%	FGG/FGA/FGB/TNC/SPHK1/SDC1/PLAUR/FN1
REACTOME_PLATELET_AGGREGATION_PLUG_FORMATION_	REACTOME_PLATELET_AGGREGATION_PLUG_FORMATION_	38	0.551125	1.74671	0.00488599	0.0480243	0.0407488	3770	tags=34%, list=19%, signal=28%	FGG/FGA/FGB/F2/THPO/FN1/RAPGEF3/SRC/GP9/ITGA2B/ADRA2B/APBB1IP/ADRA2C
KEGG_ALLOGRAFT_REJECTION	KEGG_ALLOGRAFT_REJECTION	32	0.595855	1.82625	0.00490998	0.0480243	0.0407488	7410	tags=84%, list=37%, signal=53%	TNF/IFNG/HLA-DOB/HLA-G/GZMB/FAS/FASLG/HLA-DQA2/HLA-F/CD40/HLA-E/HLA-DRB5/HLA-B/HLA-DMA/CD28/IL12A/HLA-DMB/IL10/HLA-DRB1/PRF1/HLA-DRA/HLA-DPA1/HLA-DPB1/HLA-A/CD80/HLA-C/HLA-DOA
KEGG_P53_SIGNALING_PATHWAY	KEGG_P53_SIGNALING_PATHWAY	64	0.477238	1.64424	0.00490998	0.0480243	0.0407488	4441	tags=42%, list=22%, signal=33%	SFN/SERPINE1/CCNB2/TP53AIP1/RRM2/IGF1/PMAIP1/CHEK2/IGFBP3/FAS/SESN2/CDKN2A/CDK1/THBS1/GADD45B/DDB2/BAX/SHISA5/CDKN1A/GTSE1/BBC3/CCNG2/TNFRSF10B/CCND3/CCNB1/SESN3/CDK2
PID_EPHRINB_REV_PATHWAY	PID_EPHRINB_REV_PATHWAY	30	0.573471	1.73584	0.00494234	0.0480243	0.0407488	4198	tags=40%, list=21%, signal=32%	FGG/FGA/FGB/DNM1/FGR/BLK/CXCR4/TIAM1/SRC/ITGA2B/EFNB1/LCK
REACTOME_INTEGRIN_SIGNALING	REACTOME_INTEGRIN_SIGNALING	27	0.616745	1.82269	0.0049505	0.0480243	0.0407488	15	tags=11%, list=0%, signal=11%	FGG/FGA/FGB
REACTOME_RA_BIOSYNTHESIS_PATHWAY	REACTOME_RA_BIOSYNTHESIS_PATHWAY	21	0.665881	1.84263	0.0049505	0.0480243	0.0407488	4107	tags=67%, list=20%, signal=53%	ADH4/ADH1A/RDH16/ADH1C/SDR16C5/CYP26A1/ALDH1A3/ALDH8A1/RDH10/AKR1C3/CRABP1/RDH11/ALDH1A1/ALDH1A2
REACTOME_TIGHT_JUNCTION_INTERACTIONS	REACTOME_TIGHT_JUNCTION_INTERACTIONS	28	0.657511	1.95448	0.00496689	0.0480243	0.0407488	3781	tags=50%, list=19%, signal=41%	CLDN18/CLDN19/CLDN4/CLDN3/CLDN14/CRB3/CLDN8/CLDN16/CLDN5/CLDN7/CLDN2/CLDN11/CLDN1/CLDN15
WP_EICOSANOID_METABOLISM_VIA_CYCLO_OXYGENASES_COX	WP_EICOSANOID_METABOLISM_VIA_CYCLO_OXYGENASES_COX	29	0.582242	1.74473	0.00496689	0.0480243	0.0407488	3002	tags=45%, list=15%, signal=38%	CYP4F2/CYP4A11/PTGIR/CYP4A22/PTGES/PTGIS/HPGD/PTGFR/PTGS2/CYP4F12/PTGS1/PTGDR/PLA2G5
WP_IL1_AND_MEGAKARYOCYTES_IN_OBESITY	WP_IL1_AND_MEGAKARYOCYTES_IN_OBESITY	24	0.633093	1.8199	0.00496689	0.0480243	0.0407488	363	tags=25%, list=2%, signal=25%	F2/S100A9/MMP9/TIMP1/IFNG/CCL2
WP_PPAR_ALPHA_PATHWAY	WP_PPAR_ALPHA_PATHWAY	24	0.699908	2.01197	0.00496689	0.0480243	0.0407488	190	tags=25%, list=1%, signal=25%	APOC3/APOA2/APOA5/FABP1/CYP8B1/CYP4A11
WP_CYTOKINES_AND_INFLAMMATORY_RESPONSE	WP_CYTOKINES_AND_INFLAMMATORY_RESPONSE	20	0.682602	1.86524	0.00497512	0.0480243	0.0407488	2570	tags=45%, list=13%, signal=39%	IL11/TNF/IFNG/CXCL1/CXCL2/CSF3/IL13/IL6/CSF1
REACTOME_PLASMA_LIPOPROTEIN_ASSEMBLY	REACTOME_PLASMA_LIPOPROTEIN_ASSEMBLY	17	0.710568	1.83966	0.00502513	0.048155	0.0408597	97	tags=18%, list=0%, signal=18%	APOC3/APOA2/APOC1
REACTOME_BIOSYNTHESIS_OF_SPECIALIZED_PRORESOLVING_MEDIATORS_SPMS_	REACTOME_BIOSYNTHESIS_OF_SPECIALIZED_PRORESOLVING_MEDIATORS_SPMS_	19	0.663259	1.77143	0.00505051	0.048155	0.0408597	2144	tags=53%, list=11%, signal=47%	CYP2C9/CYP3A4/CYP2E1/CYP2C8/CYP1A2/HPGD/CYP2D6/ALOX5AP/ALOX5/PTGS2
REACTOME_SURFACTANT_METABOLISM	REACTOME_SURFACTANT_METABOLISM	26	0.613373	1.78303	0.00505051	0.048155	0.0408597	4541	tags=58%, list=23%, signal=45%	SFTPB/SFTA3/SLC34A2/NAPSA/SFTPA2/SLC34A1/SFTPA1/SFTPC/LMCD1/SFTPD/DMBT1/CSF2RA/ADRA2C/CSF2RB/CCDC59
REACTOME_ION_HOMEOSTASIS	REACTOME_ION_HOMEOSTASIS	54	-0.450305	-1.65079	0.00507614	0.0482027	0.0409002	2202	tags=31%, list=11%, signal=28%	CAMK2B/ATP1B1/CAMK2D/DMPK/KCNJ11/PRKACA/SLN/CAMK2A/CASQ1/CASQ2/ATP1A2/NOS1/PLN/ATP2A2/SLC8A1/ATP1A3/RYR2
REACTOME_ASSEMBLY_AND_CELL_SURFACE_PRESENTATION_OF_NMDA_RECEPTORS	REACTOME_ASSEMBLY_AND_CELL_SURFACE_PRESENTATION_OF_NMDA_RECEPTORS	42	-0.497473	-1.71472	0.00515464	0.0487499	0.0413645	2708	tags=38%, list=13%, signal=33%	GRIN2B/DLG2/CAMK2B/CAMK2D/TUBA4A/TUBA3D/TUBA8/ACTN2/TUBA3E/CAMK2A/TUBA3C/NBEA/GRIN1/GRIN2A/GRIN3B/LRRC7
REACTOME_MITOCHONDRIAL_PROTEIN_IMPORT	REACTOME_MITOCHONDRIAL_PROTEIN_IMPORT	59	-0.432015	-1.61594	0.00522193	0.0491872	0.0417356	5713	tags=46%, list=28%, signal=33%	CHCHD2/TIMM22/COA6/DNAJC19/TIMM8B/TIMM17A/FXN/IDH3G/TOMM20/TIMM44/GRPEL1/PITRM1/SAMM50/CHCHD4/PMPCB/HSPA9/COQ2/CYC1/MTX2/TIMM21/VDAC1/CHCHD3/SLC25A4/SLC25A12/LDHD/CS/ACO2
KEGG_TAURINE_AND_HYPOTAURINE_METABOLISM	KEGG_TAURINE_AND_HYPOTAURINE_METABOLISM	10	0.751504	1.72064	0.00529101	0.0494392	0.0419493	3122	tags=60%, list=16%, signal=51%	BAAT/GGT6/GGT5/GAD1/GGT1/CDO1
WP_IRINOTECAN_PATHWAY	WP_IRINOTECAN_PATHWAY	10	0.755962	1.73085	0.00529101	0.0494392	0.0419493	452	tags=30%, list=2%, signal=29%	CYP3A4/SLCO1B1/CYP3A5
KEGG_OXIDATIVE_PHOSPHORYLATION	KEGG_OXIDATIVE_PHOSPHORYLATION	98	-0.39521	-1.6199	0.00564972	0.0525806	0.0446149	4235	tags=42%, list=21%, signal=33%	COX7C/NDUFB6/NDUFA8/ATP6V1G2/NDUFV3/NDUFA6/UQCR10/NDUFS4/COX7B/NDUFC1/NDUFA4/NDUFA1/NDUFB9/UQCRC1/COX8A/NDUFS3/UQCRB/ATP6V1H/SDHD/UQCRH/NDUFB4/NDUFV1/NDUFAB1/NDUFA5/CYC1/COX5A/NDUFB5/ATP6V1D/SDHC/NDUFB3/NDUFS2/ATP6V0E2/NDUFA10/NDUFS7/COX10/SDHB/UQCRFS1/UQCRC2/SDHA/NDUFS1/ATP6V1C2
REACTOME_SIGNALING_BY_THE_B_CELL_RECEPTOR_BCR_	REACTOME_SIGNALING_BY_THE_B_CELL_RECEPTOR_BCR_	158	0.367012	1.47833	0.00568182	0.0526696	0.0446903	4309	tags=29%, list=21%, signal=23%	IGLV3-19/IGHV2-70/IGLC2/IGHV4-34/IGLV3-1/IGLV1-51/IGHM/IGKV1D-12/CD19/CD79B/IGKV1-16/ORAI2/IGLC3/IGLV3-25/ITPR3/NFKBIA/IGLV2-14/IGLV1-40/PSMB8/IGHV3-30/PSMA8/IGLV7-43/PSMB9/IGKV3-15/NFKBIE/BLK/IGKV3-20/CD79A/IGLV3-21/IGHV4-39/IGLV3-27/PTPN6/PRKCB/IGHV4-59/VAV1/IGLV1-47/IGKV5-2/RPS27A/IGLV2-23/BTK/IGHV3-53/UBA52/PSMA1/CD22/IGLV6-57/IGLV1-44
WP_APOPTOSIS	WP_APOPTOSIS	84	0.459819	1.66764	0.00632911	0.058438	0.0495849	7038	tags=63%, list=35%, signal=41%	TNF/BIRC5/IGF1/GZMB/LTA/CASP4/PMAIP1/FAS/IRF7/CDKN2A/HELLS/NFKBIA/FASLG/NFKBIE/MAPK10/IRF3/BAX/MYC/CASP1/MCL1/TNFRSF1B/TNFRSF25/BBC3/TRADD/TP63/IRF1/BNIP3L/TNFRSF10B/TRAF1/CASP10/TNFRSF1A/CASP3/IGF2/TNFSF10/TP53/MDM2/IKBKB/BOK/DFFB/PRF1/TP73/BCL2L1/TNFRSF21/IRF5/TRAF2/JUN/RIPK1/CASP8/CASP2/MAP3K1/APAF1/CASP7/CASP6
KEGG_LEISHMANIA_INFECTION	KEGG_LEISHMANIA_INFECTION	68	0.478017	1.68599	0.0064	0.0588598	0.0499428	6559	tags=63%, list=33%, signal=43%	TNF/IFNG/HLA-DOB/FCGR3B/MAPK11/CR1/C3/FOS/MAPK13/NCF2/NFKBIA/NCF4/MARCKSL1/PTGS2/TGFB2/PTPN6/HLA-DQA2/PRKCB/ITGAM/HLA-DRB5/FCGR2A/HLA-DMA/IRAK4/MYD88/TGFB3/TLR2/IL12A/NOS2/NCF1/CYBA/HLA-DMB/IL10/HLA-DRB1/FCGR3A/IRAK1/MAPK12/HLA-DRA/TGFB1/MAPK3/IFNGR2/JUN/ITGB2/HLA-DPA1
REACTOME_TRANSPORT_OF_VITAMINS_NUCLEOSIDES_AND_RELATED_MOLECULES	REACTOME_TRANSPORT_OF_VITAMINS_NUCLEOSIDES_AND_RELATED_MOLECULES	42	0.53435	1.72462	0.00651466	0.0596794	0.0506382	2234	tags=19%, list=11%, signal=17%	SLCO1B3/ALB/SLCO1B1/APOD/SLCO4A1/LCN15/SLC35A1/SLCO2A1
KEGG_TYPE_I_DIABETES_MELLITUS	KEGG_TYPE_I_DIABETES_MELLITUS	39	0.541266	1.72035	0.00656814	0.0599343	0.0508545	7410	tags=74%, list=37%, signal=47%	TNF/IFNG/HLA-DOB/HLA-G/GZMB/PTPRN/LTA/GAD1/FAS/FASLG/HLA-DQA2/HLA-F/HLA-E/HLA-DRB5/HLA-B/HLA-DMA/CD28/IL12A/PTPRN2/HLA-DMB/HLA-DRB1/PRF1/HLA-DRA/HLA-DPA1/HLA-DPB1/HLA-A/CD80/HLA-C/HLA-DOA
WP_METHIONINE_DE_NOVO_AND_SALVAGE_PATHWAY	WP_METHIONINE_DE_NOVO_AND_SALVAGE_PATHWAY	22	0.61736	1.71893	0.00668896	0.0607993	0.0515884	96	tags=14%, list=0%, signal=14%	TAT/BHMT/MAT1A
REACTOME_ACETYLCHOLINE_BINDING_AND_DOWNSTREAM_EVENTS	REACTOME_ACETYLCHOLINE_BINDING_AND_DOWNSTREAM_EVENTS	10	-0.694133	-1.69294	0.00689655	0.0624432	0.0529833	6147	tags=100%, list=31%, signal=69%	CHRNA5/CHRNA9/CHRNA3/CHRNB4/CHRNB2/CHRNA1/CHRND/CHRNA4/CHRNA7
WP_MAMMARY_GLAND_DEVELOPMENT_PATHWAY_INVOLUTION_STAGE_4_OF_4	WP_MAMMARY_GLAND_DEVELOPMENT_PATHWAY_INVOLUTION_STAGE_4_OF_4	10	0.743915	1.70327	0.00705467	0.0633268	0.0537331	3171	tags=70%, list=16%, signal=59%	CDH1/MMP9/CHI3L1/SOCS3/BAX/MYC/E2F1
BIOCARTA_LEPTIN_PATHWAY	BIOCARTA_LEPTIN_PATHWAY	11	-0.713141	-1.78494	0.00707547	0.0633268	0.0537331	2777	tags=45%, list=14%, signal=39%	PRKAG1/PRKAB2/PRKAG2/PRKAA2/LEP
REACTOME_BIOTIN_TRANSPORT_AND_METABOLISM	REACTOME_BIOTIN_TRANSPORT_AND_METABOLISM	11	-0.687847	-1.72163	0.00707547	0.0633268	0.0537331	4905	tags=73%, list=24%, signal=55%	ACACA/HLCS/PC/ACACB/MCCC1/PCCA/PCCB/MCCC2
WP_MITOCHONDRIAL_LCFATTY_ACID_BETAOXIDATION	WP_MITOCHONDRIAL_LCFATTY_ACID_BETAOXIDATION	17	-0.650519	-1.80083	0.00740741	0.0660447	0.0560392	5384	tags=82%, list=27%, signal=60%	ACSF2/ACSL3/ECI1/PECR/ACADVL/SCP2/ACADS/SLC25A20/ACSL1/HADHA/EHHADH/CPT2/HADH/ACADM
REACTOME_MITOCHONDRIAL_FATTY_ACID_BETA_OXIDATION	REACTOME_MITOCHONDRIAL_FATTY_ACID_BETA_OXIDATION	35	-0.515218	-1.70463	0.0075188	0.0667829	0.0566656	5475	tags=71%, list=27%, signal=52%	ACOT13/ACSF2/ECI1/THEM4/ACADVL/DBI/MECR/ACBD7/ECHS1/ACAD10/MCEE/ACADS/NDUFAB1/HADHA/ACAA2/PCCA/DECR1/HADH/ACOT11/HADHB/PCCB/ACAD11/ACOT1/ACOT2/ACADM
REACTOME_UNBLOCKING_OF_NMDA_RECEPTORS_GLUTAMATE_BINDING_AND_ACTIVATION	REACTOME_UNBLOCKING_OF_NMDA_RECEPTORS_GLUTAMATE_BINDING_AND_ACTIVATION	21	-0.679861	-1.96837	0.00757576	0.067034	0.0568786	2708	tags=57%, list=13%, signal=49%	GRIN2B/DLG2/GRIA2/CAMK2B/CAMK2D/GRIA3/ACTN2/CAMK2A/GRIN1/GRIA4/GRIN2A/LRRC7
REACTOME_ROLE_OF_PHOSPHOLIPIDS_IN_PHAGOCYTOSIS	REACTOME_ROLE_OF_PHOSPHOLIPIDS_IN_PHAGOCYTOSIS	74	0.465705	1.66529	0.00788644	0.0695197	0.0589877	4309	tags=45%, list=21%, signal=35%	IGLV3-19/IGHV2-70/IGLC2/IGHV4-34/IGLV3-1/IGLV1-51/IGHG1/IGKV1D-12/IGHG4/IGKV1-16/IGLC3/IGLV3-25/CD247/ITPR3/IGLV2-14/IGLV1-40/IGHV3-30/IGLV7-43/IGKV3-15/IGKV3-20/IGLV3-21/IGHV4-39/IGLV3-27/PIK3R2/IGHV4-59/IGLV1-47/IGKV5-2/IGHG2/IGLV2-23/IGHV3-53/FCGR2A/IGLV6-57/IGLV1-44
PID_DELTA_NP63_PATHWAY	PID_DELTA_NP63_PATHWAY	44	0.529008	1.71523	0.00811688	0.0710964	0.0603256	2002	tags=32%, list=10%, signal=29%	GPX2/SEC14L2/SFN/CCNB2/RUNX1/RAB38/HES1/VDR/ADA/CEBPD/AXL/IGFBP3/CDKN2A/HELLS
KEGG_INTESTINAL_IMMUNE_NETWORK_FOR_IGA_PRODUCTION	KEGG_INTESTINAL_IMMUNE_NETWORK_FOR_IGA_PRODUCTION	42	0.531239	1.71458	0.00814332	0.0710964	0.0603256	7410	tags=74%, list=37%, signal=47%	PIGR/TNFRSF17/HLA-DOB/IL15RA/ICOSLG/IL6/TNFSF13B/TNFRSF13B/ICOS/HLA-DQA2/CXCR4/CD40/HLA-DRB5/AICDA/IL15/CXCL12/HLA-DMA/CD28/LTBR/CCL28/HLA-DMB/IL10/HLA-DRB1/HLA-DRA/TGFB1/MADCAM1/HLA-DPA1/HLA-DPB1/ITGB7/CD80/HLA-DOA
WP_PROSTAGLANDIN_SYNTHESIS_AND_REGULATION	WP_PROSTAGLANDIN_SYNTHESIS_AND_REGULATION	45	0.514415	1.67671	0.00815661	0.0710964	0.0603256	4560	tags=56%, list=23%, signal=43%	SCGB1A1/PTGIR/PTGES/PTGIS/HSD11B1/HPGD/PRL/PTGER2/PTGFR/PTGS2/S100A6/ANXA2/ANXA1/PTGS1/PTGDR/AKR1C3/ANXA3/ANXA5/S100A10/EDNRB/PLA2G4A/ANXA4/ABCC4/SOX9/PTGER4
WP_PURINE_METABOLISM_AND_RELATED_DISORDERS	WP_PURINE_METABOLISM_AND_RELATED_DISORDERS	21	0.622449	1.72244	0.00825083	0.0713309	0.0605245	3680	tags=43%, list=18%, signal=35%	GRM5/PNP/ADA/AOX1/XDH/APRT/DGUOK/IMPDH1/ITPA
REACTOME_DECTIN_2_FAMILY	REACTOME_DECTIN_2_FAMILY	24	0.598936	1.72172	0.00827815	0.0713309	0.0605245	2197	tags=42%, list=11%, signal=37%	MUC12/MUC15/MUC1/CLEC4E/MUC13/CLEC4D/FCER1G/MUC4/CLEC4A/MUC21
WP_MATRIX_METALLOPROTEINASES	WP_MATRIX_METALLOPROTEINASES	28	0.571123	1.69769	0.00827815	0.0713309	0.0605245	1318	tags=32%, list=7%, signal=30%	MMP8/MMP10/MMP9/TNF/TIMP1/MMP7/MMP25/MMP19/MMP17
PID_IL23_PATHWAY	PID_IL23_PATHWAY	34	0.547343	1.6744	0.00830565	0.0713309	0.0605245	2359	tags=29%, list=12%, signal=26%	IL18RAP/TNF/IFNG/CXCL1/MPO/CCL2/SOCS3/IL18R1/NFKBIA/IL6
KEGG_PENTOSE_AND_GLUCURONATE_INTERCONVERSIONS	KEGG_PENTOSE_AND_GLUCURONATE_INTERCONVERSIONS	17	0.687861	1.78087	0.00837521	0.0716648	0.0608079	2183	tags=41%, list=11%, signal=37%	UGT2B10/UGT2B7/UGT2B15/UGT2A3/UGDH/DHDH/UGT1A7
REACTOME_ATF4_ACTIVATES_GENES_IN_RESPONSE_TO_ENDOPLASMIC_RETICULUM_STRESS	REACTOME_ATF4_ACTIVATES_GENES_IN_RESPONSE_TO_ENDOPLASMIC_RETICULUM_STRESS	26	0.563005	1.63661	0.00841751	0.0717639	0.0608919	7047	tags=58%, list=35%, signal=37%	IGFBP1/CCL2/ASNS/DDIT3/ATF3/ATF4/EXOSC1/CEBPG/EXOSC8/DCP2/EXOSC3/CEBPB/EXOSC9/EXOSC2/NFYA
KEGG_NATURAL_KILLER_CELL_MEDIATED_CYTOTOXICITY	KEGG_NATURAL_KILLER_CELL_MEDIATED_CYTOTOXICITY	115	0.401367	1.52988	0.00904977	0.0768737	0.0652277	6562	tags=57%, list=33%, signal=38%	TNF/IFNG/KIR2DL2/NFATC4/KIR3DL2/FCGR3B/TNFRSF10D/HLA-G/KLRK1/GZMB/NCR1/FCER1G/FAS/CD247/PRKCG/FASLG/SHC2/RAC2/NCR3/VAV3/TNFRSF10C/CD48/ITGAL/ICAM2/PTPN6/PRKCB/SH2D1A/PIK3R2/TYROBP/VAV1/LCP2/ICAM1/MICB/IFNAR2/HLA-E/TNFRSF10B/HLA-B/ULBP1/LCK/PIK3R5/KLRD1/SHC1/PPP3R2/CASP3/PIK3CD/ULBP2/PIK3R3/PAK1/TNFSF10/CD244/MICA/RAC1/KIR2DL3/PRF1/FCGR3A/HRAS/KLRC3/PTK2B/MAPK3/IFNGR2/KLRC1/PLCG1/FYN/ITGB2/HCST
REACTOME_PI3K_EVENTS_IN_ERBB2_SIGNALING	REACTOME_PI3K_EVENTS_IN_ERBB2_SIGNALING	16	-0.658707	-1.80848	0.00961538	0.0813824	0.0690533	4990	tags=75%, list=25%, signal=56%	GRB2/NRG2/ERBB2/EREG/GAB1/NRG1/BTC/NRG3/EGF/PIK3R1/NRG4/ERBB4
KEGG_GRAFT_VERSUS_HOST_DISEASE	KEGG_GRAFT_VERSUS_HOST_DISEASE	37	0.538367	1.69527	0.00974026	0.0819228	0.0695118	7410	tags=81%, list=37%, signal=51%	TNF/IFNG/HLA-DOB/KIR2DL2/KIR3DL2/HLA-G/GZMB/FAS/IL6/FASLG/HLA-DQA2/HLA-F/HLA-E/HLA-DRB5/HLA-B/HLA-DMA/CD28/KLRD1/HLA-DMB/KIR2DL3/HLA-DRB1/PRF1/HLA-DRA/KLRC1/HLA-DPA1/HLA-DPB1/HLA-A/CD80/HLA-C/HLA-DOA
PID_INTEGRIN1_PATHWAY	PID_INTEGRIN1_PATHWAY	66	0.46282	1.60731	0.00977199	0.0819228	0.0695118	2557	tags=20%, list=13%, signal=17%	FGG/FGA/FGB/TNC/LAMA1/COL11A1/PLAUR/THBS2/FN1/PLAU/LAMC2/COL6A3/THBS1
REACTOME_LONG_TERM_POTENTIATION	REACTOME_LONG_TERM_POTENTIATION	23	-0.623569	-1.87814	0.00980392	0.0819228	0.0695118	2708	tags=52%, list=13%, signal=45%	GRIN2B/DLG2/GRIA2/NRG1/CAMK2B/CAMK2D/ACTN2/CAMK2A/GRIN1/ERBB4/GRIN2A/LRRC7
PID_IL12_STAT4_PATHWAY	PID_IL12_STAT4_PATHWAY	32	0.537899	1.64862	0.00981997	0.0819228	0.0695118	6471	tags=59%, list=32%, signal=40%	IL18RAP/IFNG/FOS/IL18R1/CD247/IL13/TBX21/ETV5/IRF1/CD3E/CD28/STAT4/CD3D/IL18/PRF1/HLA-DRA/TGFB1/CD3G/JUN
REACTOME_ACTIVATION_OF_MATRIX_METALLOPROTEINASES	REACTOME_ACTIVATION_OF_MATRIX_METALLOPROTEINASES	30	0.553314	1.67483	0.00988468	0.0819228	0.0695118	465	tags=27%, list=2%, signal=26%	PLG/MMP8/MMP10/MMP9/TIMP1/MMP7/ELANE/MMP25
WP_FATTY_ACID_BIOSYNTHESIS	WP_FATTY_ACID_BIOSYNTHESIS	22	-0.597867	-1.77264	0.00990099	0.0819228	0.0695118	5251	tags=73%, list=26%, signal=54%	ECH1/ACSL3/ACACA/PECR/PC/MECR/ECHS1/FASN/SCD/ACACB/ACSS2/ECHDC3/ACSL1/ACAA2/DECR1/HADH
KEGG_PORPHYRIN_AND_CHLOROPHYLL_METABOLISM	KEGG_PORPHYRIN_AND_CHLOROPHYLL_METABOLISM	28	0.562035	1.67067	0.00993377	0.0819228	0.0695118	852	tags=21%, list=4%, signal=21%	UGT2B10/ALAS2/UGT2B7/UGT2B15/UGT2A3/CP
BIOCARTA_PML_PATHWAY	BIOCARTA_PML_PATHWAY	17	0.6498	1.68233	0.0100503	0.0819228	0.0695118	6038	tags=71%, list=30%, signal=49%	TNF/PRAM1/FAS/FASLG/TNFRSF1B/RARA/TNFRSF1A/PAX3/PML/TP53/HRAS/DAXX
PID_REELIN_PATHWAY	PID_REELIN_PATHWAY	28	-0.582747	-1.83239	0.0100503	0.0819228	0.0695118	4161	tags=43%, list=21%, signal=34%	CRKL/AKT1/PAFAH1B1/GSK3B/GRIN2B/LRPAP1/DAB1/ITGB1/PIK3R1/VLDLR/GRIN2A/MAPT
WP_PLATELETMEDIATED_INTERACTIONS_WITH_VASCULAR_AND_CIRCULATING_CELLS	WP_PLATELETMEDIATED_INTERACTIONS_WITH_VASCULAR_AND_CIRCULATING_CELLS	17	0.662739	1.71583	0.0100503	0.0819228	0.0695118	4570	tags=71%, list=23%, signal=55%	CCL2/PF4/SELE/CCL5/SELPLG/TGFB2/SELP/ICAM1/CD40/TGFB3/VCAM1/TLR2
REACTOME_GLYCOGEN_METABOLISM	REACTOME_GLYCOGEN_METABOLISM	27	-0.586746	-1.81992	0.010101	0.0819228	0.0695118	3243	tags=52%, list=16%, signal=44%	GYG1/GBE1/NHLRC1/PPP1R3C/PHKB/GYG2/PYGB/AGL/PHKA1/EPM2A/GYS1/PGM1/PYGM/PHKG1
WP_HEPATITIS_B_INFECTION	WP_HEPATITIS_B_INFECTION	138	0.372433	1.47943	0.010101	0.0819228	0.0695118	6856	tags=46%, list=34%, signal=31%	SLC10A1/CREB3L3/MMP9/TNF/EGR2/EGR3/JAK3/BIRC5/NFATC4/MAPK11/FOS/FAS/IRF7/MAPK13/PRKCG/IL6/FASLG/MAPK10/DDB2/IRF3/BAX/MYC/IKBKE/CASP12/TGFB2/CDKN1A/PRKCB/SRC/PIK3R2/ATF4/TGFBR1/STAT6/IRAK4/CASP10/STAT5A/MYD88/CREB3L4/AKT3/TGFB3/STAT4/TLR2/CASP3/PIK3CD/SMAD3/PIK3R3/IKBKB/HRAS/IRAK1/CREB5/MAPK12/TGFB1/PTK2B/MAPK3/STAT2/CREB3L2/JUN/CASP8/TYK2/CREB3/MAP3K1/NRAS/TICAM1/APAF1/ATF2
REACTOME_DEFECTS_OF_CONTACT_ACTIVATION_SYSTEM_CAS_AND_KALLIKREIN_KININ_SYSTEM_KKS_	REACTOME_DEFECTS_OF_CONTACT_ACTIVATION_SYSTEM_CAS_AND_KALLIKREIN_KININ_SYSTEM_KKS_	15	0.704933	1.77129	0.0101351	0.0819228	0.0695118	3626	tags=53%, list=18%, signal=44%	F9/F2/F12/F11/SERPING1/TPST1/KLKB1/GP9
WP_EBOLA_VIRUS_PATHWAY_ON_HOST	WP_EBOLA_VIRUS_PATHWAY_ON_HOST	128	0.379971	1.48322	0.0104167	0.083908	0.0711963	6238	tags=38%, list=31%, signal=27%	MBL2/FOLR1/ASGR1/HLA-DOB/SOCS3/CLEC4M/HLA-G/TIMD4/CLEC4G/AXL/IRF7/ACTB/ACTG1/RHOC/CD300A/IRF3/IKBKE/BST2/ICAM2/GSN/HLA-DQA2/TIAM1/PIK3R2/RELB/HLA-F/HLA-E/HLA-DRB5/VPS16/HLA-B/ITGA5/HLA-DMA/TFAP2A/NFKB2/SCIN/CLTA/HAVCR2/PIK3CD/PIK3R3/PAK1/RAC1/HLA-DMB/HLA-DRB1/EGFR/ADAM17/ITGB3/TYRO3/HLA-DRA/RASA2/MAPK3
PID_P73PATHWAY	PID_P73PATHWAY	77	0.444497	1.59107	0.0110935	0.089053	0.0755618	4441	tags=39%, list=22%, signal=30%	GATA1/GDF15/SERPINA1/SFN/SERPINE1/TP53AIP1/MAPK11/PLK3/ADA/CCNA2/FAS/IL4R/CDK1/NTRK1/AFP/AEN/BAX/MYC/DCP1B/CDKN1A/S100A2/BBC3/BUB1/TP63/PLK1/PFDN5/WT1/CCNB1/ABL1/CDK2
PID_AMB2_NEUTROPHILS_PATHWAY	PID_AMB2_NEUTROPHILS_PATHWAY	40	0.523626	1.679	0.0113269	0.0906149	0.0768871	3587	tags=42%, list=18%, signal=35%	PLG/MMP9/TNF/LPA/AGER/FGR/PLAUR/PLAU/IL6/MST1/BLK/SELPLG/SRC/MMP2/ITGAM/SELP/ICAM1
WP_DIFFERENTIATION_PATHWAY	WP_DIFFERENTIATION_PATHWAY	45	0.500051	1.6299	0.0114192	0.0910295	0.0772389	4432	tags=47%, list=22%, signal=36%	IL11/SHH/WNT2/WNT3A/EPO/CXCR1/IGF1/TF/FST/DKK1/LEFTY1/IL6/CSF1/FLT3LG/ALK/NT5E/HGF/TPO/BMP4/TGFB3/WNT7B
WP_FLUOROPYRIMIDINE_ACTIVITY	WP_FLUOROPYRIMIDINE_ACTIVITY	33	0.538014	1.65302	0.0114566	0.0910295	0.0772389	3075	tags=36%, list=15%, signal=31%	CYP2A6/DPYS/SLC22A7/UPP2/TK1/RRM2/CDA/TYMS/ABCC3/UPP1/TYMP/GGH
WP_PROXIMAL_TUBULE_TRANSPORT	WP_PROXIMAL_TUBULE_TRANSPORT	53	0.490189	1.63367	0.0115702	0.091614	0.0777348	1607	tags=23%, list=8%, signal=21%	SLC2A2/SLC22A8/SLC22A6/ATP6V0A4/SLC6A19/ATP6V0D2/SLC22A7/SLC34A1/SLC22A2/SLC7A9/ATP6V1B1/FXYD2
BIOCARTA_INFLAM_PATHWAY	BIOCARTA_INFLAM_PATHWAY	20	0.628841	1.71834	0.0116086	0.091614	0.0777348	6153	tags=75%, list=31%, signal=52%	IL11/TNF/IFNG/CSF3/IL13/IL6/CSF1/TGFB2/HLA-DRB5/IL15/TGFB3/IL10/HLA-DRB1/HLA-DRA/TGFB1
WP_OVERVIEW_OF_NANOPARTICLE_EFFECTS	WP_OVERVIEW_OF_NANOPARTICLE_EFFECTS	18	0.671057	1.76605	0.0117253	0.0919526	0.0780221	4283	tags=56%, list=21%, signal=44%	CRP/TNF/FN1/PTGS2/IL6/HMOX1/PTGS1/BAX/CCND3/AKT3
WP_PATHOGENESIS_OF_SARSCOV2_MEDIATED_BY_NSP9NSP10_COMPLEX	WP_PATHOGENESIS_OF_SARSCOV2_MEDIATED_BY_NSP9NSP10_COMPLEX	19	0.643811	1.71948	0.0117845	0.0919526	0.0780221	6431	tags=79%, list=32%, signal=54%	CRP/MMP25/LBP/CD247/IL6/HLA-DRB5/CD8B/CD8A/CD3E/LCK/CD2/HLA-DRB1/HLA-DRA/CD3G/FYN
WP_COVID19_ADVERSE_OUTCOME_PATHWAY	WP_COVID19_ADVERSE_OUTCOME_PATHWAY	14	0.704799	1.7416	0.0118243	0.0919526	0.0780221	2359	tags=43%, list=12%, signal=38%	TMPRSS2/TNF/CCL2/CSF3/CCL3/IL6
WP_ESTROGEN_METABOLISM	WP_ESTROGEN_METABOLISM	14	0.708082	1.74971	0.0118243	0.0919526	0.0780221	768	tags=36%, list=4%, signal=34%	CYP3A4/GSTA1/UGT2B7/CYP1A2/CYP1B1
REACTOME_PHYSIOLOGICAL_FACTORS	REACTOME_PHYSIOLOGICAL_FACTORS	12	-0.664987	-1.71652	0.0118483	0.0919526	0.0780221	2205	tags=58%, list=11%, signal=52%	HIPK2/KAT2B/NPPA/GATA4/TBX5/NKX2-5/CORIN
REACTOME_ETHANOL_OXIDATION	REACTOME_ETHANOL_OXIDATION	12	0.725729	1.71867	0.012069	0.0933546	0.0792118	1016	tags=42%, list=5%, signal=40%	ADH4/ADH6/ADH1A/ADH1C/ADH1B
BIOCARTA_CHREBP_PATHWAY	BIOCARTA_CHREBP_PATHWAY	18	-0.64531	-1.8139	0.0123457	0.0948668	0.0804949	3768	tags=56%, list=19%, signal=45%	PRKACB/PRKAR1B/PRKAR2A/PRKAR2B/PRKAG1/PRKAR1A/PRKAB2/PRKAG2/PRKAA2/ACSBG1
REACTOME_MITOCHONDRIAL_TRNA_AMINOACYLATION	REACTOME_MITOCHONDRIAL_TRNA_AMINOACYLATION	18	-0.625903	-1.75934	0.0123457	0.0948668	0.0804949	5008	tags=56%, list=25%, signal=42%	PPA2/FARS2/PARS2/EARS2/LARS2/TARS2/NARS2/MARS2/DARS2/IARS2
KEGG_CHEMOKINE_SIGNALING_PATHWAY	KEGG_CHEMOKINE_SIGNALING_PATHWAY	177	0.33556	1.37242	0.0125174	0.095664	0.0811713	5690	tags=41%, list=28%, signal=29%	CCL11/CXCL1/CCL23/CCL2/CXCL2/CXCL6/CCL19/CCL16/CXCL3/CCL18/PF4/CCL7/CCL13/GNG4/JAK3/CCL20/PPBP/CCL21/CCL8/CXCR1/CCL26/FGR/CXCL5/CCL3/GNG11/CXCR2/NFKBIA/CCL3L1/WAS/CCL5/SHC2/ADCY4/RAC2/ADCY3/VAV3/GNGT2/ADCY2/ARRB2/GNAI3/XCL2/PXN/PRKCB/CXCR4/TIAM1/PIK3R2/VAV1/CCL14/GNG2/PLCB3/CXCL12/PIK3R5/AKT3/PLCB1/CXCL13/CXCL16/SHC1/GRK5/PF4V1/PIK3CD/HCK/CXCL14/NCF1/PIK3R3/PAK1/GNAI1/PRKX/CCL28/RAC1/CCL4/RAP1B/I…
REACTOME_CLASS_I_PEROXISOMAL_MEMBRANE_PROTEIN_IMPORT	REACTOME_CLASS_I_PEROXISOMAL_MEMBRANE_PROTEIN_IMPORT	20	-0.628714	-1.7976	0.0125313	0.095664	0.0811713	4193	tags=60%, list=21%, signal=48%	PEX19/ALDH3A2/PEX3/PEX13/PEX12/ABCD3/PEX14/ATAD1/ABCD1/PXMP4/ACBD5/ABCD2
REACTOME_NEGATIVE_REGULATION_OF_NMDA_RECEPTOR_MEDIATED_NEURONAL_TRANSMISSION	REACTOME_NEGATIVE_REGULATION_OF_NMDA_RECEPTOR_MEDIATED_NEURONAL_TRANSMISSION	21	-0.617692	-1.78838	0.0126263	0.0960748	0.0815198	2708	tags=48%, list=13%, signal=41%	GRIN2B/DLG2/CAMK2B/CAMK2D/ACTN2/CAMK2A/GRIN1/GRIN2A/PPM1E/LRRC7
REACTOME_FCERI_MEDIATED_CA_2_MOBILIZATION	REACTOME_FCERI_MEDIATED_CA_2_MOBILIZATION	79	0.437866	1.56625	0.0127389	0.0963723	0.0817723	4309	tags=42%, list=21%, signal=33%	IGLV3-19/IGHV2-70/IGLC2/IGHV4-34/IGLV3-1/IGLV1-51/IGKV1D-12/IGKV1-16/FCER1G/IGLC3/IGLV3-25/ITPR3/IGLV2-14/IGLV1-40/IGHV3-30/IGLV7-43/IGKV3-15/IGKV3-20/VAV3/IGLV3-21/IGHV4-39/IGLV3-27/IGHV4-59/VAV1/LCP2/IGLV1-47/IGKV5-2/IGLV2-23/BTK/IGHV3-53/GRAP2/IGLV6-57/IGLV1-44
WP_EPITHELIAL_TO_MESENCHYMAL_TRANSITION_IN_COLORECTAL_CANCER	WP_EPITHELIAL_TO_MESENCHYMAL_TRANSITION_IN_COLORECTAL_CANCER	156	0.346058	1.39201	0.0127479	0.0963723	0.0817723	4432	tags=32%, list=22%, signal=25%	CLDN18/CDH1/MMP9/CLDN19/GDF15/WNT2/CLDN4/CLDN3/WNT3A/FOXQ1/CLDN14/SNAI1/CRB3/TWIST1/WNT7A/CLDN8/TMPRSS4/MAPK11/CLDN16/FOXM1/FN1/WNT9B/MAPK13/EZH2/WNT10A/CLDN5/TWIST2/CLDN7/CLDN2/DLK1/TGFB2/CLDN11/CLDN1/WNT10B/WNT16/PIK3R2/MMP2/JAG1/TGFBR1/CLDN15/SNAI2/ID1/ITGA5/DLL4/ID2/AKT3/WNT5B/TGFB3/RBPJ/WNT7B
KEGG_GLUTATHIONE_METABOLISM	KEGG_GLUTATHIONE_METABOLISM	47	0.486852	1.60127	0.0130506	0.0983424	0.0834439	2424	tags=26%, list=12%, signal=23%	GSTA1/GSTA2/GPX2/GGT6/RRM2/MGST1/GSTA3/ANPEP/GGT5/GGT1/G6PD/GPX3
WP_SPINAL_CORD_INJURY	WP_SPINAL_CORD_INJURY	111	0.40114	1.5204	0.0136157	0.102271	0.0867775	3171	tags=32%, list=16%, signal=27%	ARG1/PLA2G2A/NOX4/MMP9/TNF/IFNG/CXCL1/CCL2/CXCL2/EGR1/LILRB3/C5/NR4A1/ZFP36/OMG/LTB4R/LTB/LILRB2/FOS/NGFR/GAP43/CDK1/IL1R1/PTGS2/IL6/RHOC/VCAN/TNFSF13B/ANXA1/AIF1/MYC/VIM/GDNF/PLA2G5/E2F1
REACTOME_TRYPTOPHAN_CATABOLISM	REACTOME_TRYPTOPHAN_CATABOLISM	12	0.697804	1.65254	0.0137931	0.102942	0.0873463	4149	tags=50%, list=21%, signal=40%	TDO2/ACMSD/SLC7A5/HAAO/SLC3A2/KYNU
WP_PURINE_METABOLISM	WP_PURINE_METABOLISM	12	0.709213	1.67956	0.0137931	0.102942	0.0873463	3680	tags=58%, list=18%, signal=48%	PNP/ADA/XDH/APRT/DGUOK/IMPDH1/ITPA
REACTOME_PROTEIN_PROTEIN_INTERACTIONS_AT_SYNAPSES	REACTOME_PROTEIN_PROTEIN_INTERACTIONS_AT_SYNAPSES	86	-0.381325	-1.52043	0.0142045	0.105675	0.0896653	2708	tags=24%, list=13%, signal=21%	SLITRK3/GRIN2B/DLG2/SLITRK1/DLGAP1/PPFIBP1/NLGN1/GRIA3/LRRTM1/HOMER1/PPFIA4/SLITRK5/PDLIM5/LRRTM4/HOMER2/GRIN1/GRIA4/IL1RAPL1/GRIN2A/GRM1/SYT2
KEGG_AMINOACYL_TRNA_BIOSYNTHESIS	KEGG_AMINOACYL_TRNA_BIOSYNTHESIS	22	-0.575782	-1.70716	0.0148515	0.110137	0.0934515	5774	tags=55%, list=29%, signal=39%	PSTK/MTFMT/FARSA/FARS2/PARS2/EARS2/LARS2/TARS2/NARS2/MARS2/DARS2/IARS2
REACTOME_RESPONSE_TO_METAL_IONS	REACTOME_RESPONSE_TO_METAL_IONS	13	0.714124	1.73767	0.0149254	0.110334	0.0936192	2627	tags=62%, list=13%, signal=54%	MT1G/MT1H/MT1F/MT2A/MT1M/MT1A/MT1X/MT1E
WP_TP53_NETWORK	WP_TP53_NETWORK	18	0.64403	1.69492	0.0150754	0.111092	0.0942618	5983	tags=72%, list=30%, signal=51%	PMAIP1/CDKN2A/BAX/MYC/CDKN1A/BBC3/TP63/ABL1/TNFSF10/TP53/MDM2/BOK/TP73
KEGG_ASCORBATE_AND_ALDARATE_METABOLISM	KEGG_ASCORBATE_AND_ALDARATE_METABOLISM	14	0.696889	1.72205	0.0152027	0.111678	0.094759	235	tags=36%, list=1%, signal=35%	UGT2B10/UGT2B7/UGT2B15/MIOX/UGT2A3
REACTOME_FCGR3A_MEDIATED_IL10_SYNTHESIS	REACTOME_FCGR3A_MEDIATED_IL10_SYNTHESIS	88	0.419819	1.54035	0.015456	0.112887	0.0957847	4309	tags=42%, list=21%, signal=33%	IGLV3-19/IGHV2-70/IGLC2/IGHV4-34/IGLV3-1/IGLV1-51/IGHG1/IGKV1D-12/FGR/IGHG4/IGKV1-16/IGLC3/IGLV3-25/CD247/ITPR3/IGLV2-14/IGLV1-40/IGHV3-30/IGLV7-43/IGKV3-15/ADCY4/ADCY3/IGKV3-20/IGLV3-21/ADCY2/IGHV4-39/IGLV3-27/SRC/IGHV4-59/IGLV1-47/IGKV5-2/IGHG2/IGLV2-23/IGHV3-53/FCGR2A/IGLV6-57/IGLV1-44
REACTOME_ACTIVATION_OF_GENE_EXPRESSION_BY_SREBF_SREBP_	REACTOME_ACTIVATION_OF_GENE_EXPRESSION_BY_SREBF_SREBP_	42	-0.465816	-1.6056	0.0154639	0.112887	0.0957847	4905	tags=55%, list=24%, signal=41%	NCOA1/NCOA6/MVK/RXRA/TBL1X/NFYC/SMARCD3/ACACA/CARM1/MED1/FDFT1/TM7SF2/HMGCS1/SC5D/FASN/SCD/ACACB/NCOA2/SREBF2/DHCR7/GPAM/PPARA/CYP51A1
REACTOME_DEGRADATION_OF_THE_EXTRACELLULAR_MATRIX	REACTOME_DEGRADATION_OF_THE_EXTRACELLULAR_MATRIX	136	0.357496	1.41383	0.0162242	0.117788	0.0999438	3745	tags=30%, list=19%, signal=25%	PLG/MMP8/TMPRSS6/CDH1/MMP10/MMP9/TIMP1/CAPN13/MMP7/ELANE/MMP25/ADAMTS4/MMP19/CAPN11/COL11A1/ADAMTS5/COL8A1/MMP17/BMP1/ADAM8/FN1/COL5A3/ELN/CAPN8/ADAMTS9/OPTC/LAMC2/COL6A3/CAPNS2/CAPN12/DCN/ADAMTS1/COL17A1/CAPN5/MMP2/MMP14/KLKB1/CTSK/KLK7/CD44/CAPN6
REACTOME_METABOLISM_OF_AMINO_ACIDS_AND_DERIVATIVES	REACTOME_METABOLISM_OF_AMINO_ACIDS_AND_DERIVATIVES	352	0.308875	1.35109	0.01625	0.117788	0.0999438	4559	tags=30%, list=23%, signal=24%	PAH/TAT/AGXT/TDO2/HAO1/BHMT/PRODH2/MAT1A/ARG1/HGD/DAO/AGXT2/DIO1/SDS/PIPOX/UROC1/HPD/DDC/IYD/NNMT/HAL/BBOX1/ACMSD/RPL22L1/OTC/SARDH/SERINC2/GLDC/AMDHD1/CPS1/PSAT1/RPS19/SMOX/PYCR1/RPS10/AGMAT/BCAT1/RPL28/RPL3/DUOX1/INMT/FTCD/RPL36A/ASNS/PSMB8/PSMA8/DIO2/RPL35/PSMB9/ASRGL1/RPL34/SLC7A5/RPL39/RPL36/RPS3/GLS2/RPS12/RPS27/HAAO/HNMT/RPL26/RPL29/CDO1/PHGDH/RPSA/ASMT/RPL13/SLC6A11/FOLH1/RPL11/RPL37/RPS8…
REACTOME_NGF_STIMULATED_TRANSCRIPTION	REACTOME_NGF_STIMULATED_TRANSCRIPTION	38	0.515765	1.63464	0.0162866	0.117788	0.0999438	4061	tags=42%, list=20%, signal=34%	FOSB/EGR2/EGR3/ARC/EGR1/FOSL1/LYL1/JUNB/FOS/SGK1/NAB2/JUND/EGR4/ID3/ID1/ID2
WP_ONE_CARBON_METABOLISM_AND_RELATED_PATHWAYS	WP_ONE_CARBON_METABOLISM_AND_RELATED_PATHWAYS	48	0.481078	1.58201	0.0163666	0.118001	0.100125	2424	tags=23%, list=12%, signal=20%	BHMT/MAT1A/GPX2/AGXT2/BAAT/DNM1/SARDH/BCAT1/GAD1/TYMS/GPX3
KEGG_LEUKOCYTE_TRANSENDOTHELIAL_MIGRATION	KEGG_LEUKOCYTE_TRANSENDOTHELIAL_MIGRATION	110	0.39361	1.49142	0.0166163	0.119433	0.101339	4203	tags=36%, list=21%, signal=29%	CLDN18/MMP9/CLDN19/CLDN4/CLDN3/CLDN14/ACTN3/CLDN8/MAPK11/CLDN16/MAPK13/NCF2/NCF4/ACTB/ACTG1/RAPGEF3/PRKCG/MYLPF/CLDN5/RAC2/VAV3/CLDN7/CLDN2/ITGAL/CLDN11/SIPA1/GNAI3/CLDN1/PXN/PRKCB/CXCR4/PIK3R2/MMP2/ITGAM/VAV1/ICAM1/CLDN15/CXCL12/VASP/PIK3R5
REACTOME_INTERFERON_GAMMA_SIGNALING	REACTOME_INTERFERON_GAMMA_SIGNALING	90	0.404203	1.49212	0.0170279	0.122016	0.103531	6862	tags=54%, list=34%, signal=36%	TRIM10/IFNG/IFI30/GBP7/MT2A/SOCS3/HLA-G/IRF7/TRIM31/GBP2/IRF3/TRIM29/PTPN6/HLA-DQA2/OASL/ICAM1/HLA-F/HLA-E/HLA-DRB5/CD44/SOCS1/IRF1/TRIM38/HLA-B/IRF9/FCGR1B/GBP3/VCAM1/GBP5/TRIM25/PML/GBP1/PTAFR/TRIM22/B2M/HLA-H/HLA-DRB1/OAS1/HLA-DRA/IRF5/IRF8/IFNGR2/TRIM6/TRIM3/HLA-DPA1/TRIM62/PTPN2/HLA-DPB1/TRIM21
PID_CMYB_PATHWAY	PID_CMYB_PATHWAY	83	0.418407	1.51704	0.0172144	0.122975	0.104345	2888	tags=23%, list=14%, signal=20%	CA1/LECT2/GATA1/MPO/ELANE/PRTN3/MYB/HES1/ANPEP/ADA/LEF1/CEBPD/CDKN2A/GATA3/PTGS2/SPI1/PIM1/CCNA1/MYC
REACTOME_FCERI_MEDIATED_MAPK_ACTIVATION	REACTOME_FCERI_MEDIATED_MAPK_ACTIVATION	80	0.414963	1.48876	0.0174051	0.123958	0.105179	6471	tags=57%, list=32%, signal=39%	IGLV3-19/IGHV2-70/IGLC2/IGHV4-34/IGLV3-1/IGLV1-51/IGKV1D-12/IGKV1-16/FOS/FCER1G/IGLC3/IGLV3-25/IGLV2-14/IGLV1-40/IGHV3-30/IGLV7-43/IGKV3-15/MAPK10/IGKV3-20/VAV3/IGLV3-21/IGHV4-39/IGLV3-27/IGHV4-59/VAV1/LCP2/IGLV1-47/IGKV5-2/IGLV2-23/IGHV3-53/GRAP2/IGLV6-57/IGLV1-44/SHC1/IGKV1-17/PAK1/RAC1/IGHV3-33/IGKV1-5/IGHV1-69/HRAS/MAPK3/IGKV4-1/LYN/PLCG1/JUN
REACTOME_MITOCHONDRIAL_CALCIUM_ION_TRANSPORT	REACTOME_MITOCHONDRIAL_CALCIUM_ION_TRANSPORT	21	-0.570927	-1.65298	0.0176768	0.12551	0.106496	4449	tags=67%, list=22%, signal=52%	STOML2/PMPCA/PHB/LETM1/MICU3/YME1L1/MICU1/PMPCB/MICU2/VDAC3/VDAC2/VDAC1/AFG3L2/AKAP1
KEGG_CELL_CYCLE	KEGG_CELL_CYCLE	123	0.372535	1.44473	0.0177778	0.125845	0.10678	6665	tags=44%, list=33%, signal=30%	E2F2/SFN/PTTG1/CCNB2/CDC20/CDC25C/CDC25B/CHEK2/CCNA2/CDKN2A/CDK1/CDC6/DBF4/TTK/ESPL1/GADD45B/CCNA1/MYC/SMC1B/CDC7/E2F1/TGFB2/CDKN1A/BUB1/PLK1/BUB1B/ORC1/CCND3/CCNB1/ABL1/MCM6/ANAPC4/CDC16/TGFB3/CDK2/SMAD3/CCNB3/CDKN2D/TP53/MDM2/SKP2/CDC45/MAD2L2/RBX1/MCM7/TGFB1/CDC14A/CDK4/ORC5/CDKN1B/BUB3/CDKN2B/YWHAH/CDKN1C
WP_CELL_CYCLE	WP_CELL_CYCLE	119	0.377129	1.45428	0.0179372	0.12659	0.107412	6665	tags=45%, list=33%, signal=30%	E2F2/SFN/PTTG1/CCNB2/CDC20/CDC25C/CDC25B/CHEK2/CCNA2/CDKN2A/CDK1/CDC6/DBF4/TTK/ESPL1/GADD45B/CCNA1/MYC/SMC1B/CDC7/E2F1/TGFB2/CDKN1A/BUB1/PLK1/ORC1/CCND3/CCNB1/ABL1/MCM6/ANAPC4/CDC16/TGFB3/CDK2/SMAD3/CCNB3/CDKN2D/TP53/MDM2/SKP2/CDC45/MAD2L2/RBX1/MCM7/TGFB1/CDC14A/CDK4/ORC5/CDKN1B/BUB3/CDKN2B/YWHAH/CDKN1C
WP_OXIDATIVE_PHOSPHORYLATION	WP_OXIDATIVE_PHOSPHORYLATION	37	-0.473308	-1.58245	0.0181347	0.127598	0.108268	4234	tags=49%, list=21%, signal=38%	NDUFB6/NDUFA8/NDUFV3/NDUFA6/NDUFS4/NDUFC1/NDUFA4/NDUFB9/NDUFS3/NDUFB4/NDUFV1/NDUFAB1/NDUFA5/NDUFB5/NDUFS2/NDUFA10/NDUFS7/NDUFS1
PID_TOLL_ENDOGENOUS_PATHWAY	PID_TOLL_ENDOGENOUS_PATHWAY	24	0.567819	1.63227	0.0182119	0.127757	0.108402	5921	tags=54%, list=30%, signal=38%	S100A8/S100A9/SFTPA1/LY96/BGN/VCAN/IRAK4/MYD88/TLR6/TLR2/IKBKB/IRAK1/TLR1
KEGG_CYSTEINE_AND_METHIONINE_METABOLISM	KEGG_CYSTEINE_AND_METHIONINE_METABOLISM	34	0.511303	1.56415	0.0182724	0.127798	0.108437	873	tags=15%, list=4%, signal=14%	TAT/BHMT/MAT1A/SDS/DNMT3L
REACTOME_TP53_REGULATES_TRANSCRIPTION_OF_CELL_DEATH_GENES	REACTOME_TP53_REGULATES_TRANSCRIPTION_OF_CELL_DEATH_GENES	42	0.484873	1.56493	0.019544	0.135695	0.115138	4548	tags=45%, list=23%, signal=35%	TP53AIP1/BIRC5/TNFRSF10D/PMAIP1/IGFBP3/FAS/NLRC4/TNFRSF10C/BAX/PRELID1/CASP1/BBC3/TP63/BNIP3L/TNFRSF10B/CASP10/BCL6/TMEM219/NDRG1
PID_IL6_7_PATHWAY	PID_IL6_7_PATHWAY	47	0.460794	1.51557	0.0195759	0.135695	0.115138	1697	tags=19%, list=8%, signal=18%	FGG/CRP/TIMP1/LBP/SOCS3/MAPK11/CEBPD/JUNB/FOS
REACTOME_SIGNALING_BY_MODERATE_KINASE_ACTIVITY_BRAF_MUTANTS	REACTOME_SIGNALING_BY_MODERATE_KINASE_ACTIVITY_BRAF_MUTANTS	45	0.48594	1.5839	0.0195759	0.135695	0.115138	3700	tags=27%, list=18%, signal=22%	FGG/FGA/FGB/FN1/ACTB/ACTG1/KSR1/CNKSR1/ARRB2/SRC/ITGA2B/APBB1IP
REACTOME_GLUTATHIONE_CONJUGATION	REACTOME_GLUTATHIONE_CONJUGATION	35	0.508304	1.56674	0.0199005	0.137537	0.116701	1839	tags=23%, list=9%, signal=21%	GSTA1/GSTA2/GGT6/MGST1/GSTA3/GGT5/GSTT2B/GGT1
WP_METABOLIC_PATHWAY_OF_LDL_HDL_AND_TG_INCLUDING_DISEASES	WP_METABOLIC_PATHWAY_OF_LDL_HDL_AND_TG_INCLUDING_DISEASES	16	0.637523	1.61939	0.0204778	0.14111	0.119732	2708	tags=38%, list=13%, signal=32%	APOA2/LIPG/LCAT/PCSK9/ANXA2/CETP
REACTOME_ERBB2_REGULATES_CELL_MOTILITY	REACTOME_ERBB2_REGULATES_CELL_MOTILITY	15	-0.616896	-1.66887	0.0219512	0.150376	0.127594	4369	tags=60%, list=22%, signal=47%	NRG2/ERBB2/EREG/NRG1/BTC/NRG3/EGF/NRG4/ERBB4
REACTOME_YAP1_AND_WWTR1_TAZ_STIMULATED_GENE_EXPRESSION	REACTOME_YAP1_AND_WWTR1_TAZ_STIMULATED_GENE_EXPRESSION	14	-0.628917	-1.683	0.0219512	0.150376	0.127594	2205	tags=50%, list=11%, signal=45%	HIPK2/KAT2B/NPPA/GATA4/TEAD1/TBX5/NKX2-5
REACTOME_GENE_AND_PROTEIN_EXPRESSION_BY_JAK_STAT_SIGNALING_AFTER_INTERLEUKIN_12_STIMULATION	REACTOME_GENE_AND_PROTEIN_EXPRESSION_BY_JAK_STAT_SIGNALING_AFTER_INTERLEUKIN_12_STIMULATION	37	0.500775	1.5769	0.0227273	0.154748	0.131304	2765	tags=22%, list=14%, signal=19%	CA1/GSTA2/IFNG/BOLA2B/CAPZA1/ANXA2/LMNB1/SERPINB2
REACTOME_REGULATION_OF_CHOLESTEROL_BIOSYNTHESIS_BY_SREBP_SREBF_	REACTOME_REGULATION_OF_CHOLESTEROL_BIOSYNTHESIS_BY_SREBP_SREBF_	55	-0.410931	-1.51488	0.0227273	0.154748	0.131304	7287	tags=53%, list=36%, signal=34%	SEC24B/NCOA1/NCOA6/MVK/RXRA/TBL1X/NFYC/SMARCD3/KPNB1/MBTPS2/ACACA/CARM1/MBTPS1/MED1/FDFT1/TM7SF2/HMGCS1/SAR1B/SC5D/FASN/SCD/SEC23A/ACACB/NCOA2/SREBF2/DHCR7/GPAM/PPARA/CYP51A1
REACTOME_DISEASES_OF_METABOLISM	REACTOME_DISEASES_OF_METABOLISM	231	0.320025	1.34538	0.0227882	0.154748	0.131304	3329	tags=22%, list=17%, signal=18%	PAH/ALDOB/MAT1A/G6PC/SFTPB/SFTA3/SLC34A2/MUC12/MUC15/SDC1/MUC1/ADAMTS4/SFTPA2/SFTPA1/CYP1B1/FMO3/ADAMTS5/MUC13/THBS2/CYP27B1/CFP/CYP4F22/GPC3/SFTPC/GPC2/CYP27A1/GGT1/B3GAT3/ADAMTS2/CYP19A1/PRELP/MUC4/ADAMTS9/MUC21/SFTPD/SPON2/GALNT12/ADAMTS10/BGN/VCAN/THBS1/IDUA/DPM2/ADAMTS6/DCN/ADAMTS1/ADAMTSL2/KHK/GALNT3/CSF2RA
REACTOME_PERK_REGULATES_GENE_EXPRESSION	REACTOME_PERK_REGULATES_GENE_EXPRESSION	31	0.515158	1.56956	0.0229133	0.155146	0.131642	7047	tags=48%, list=35%, signal=31%	IGFBP1/CCL2/ASNS/DDIT3/ATF3/ATF4/EXOSC1/CEBPG/EXOSC8/DCP2/EXOSC3/CEBPB/EXOSC9/EXOSC2/NFYA
WP_GLUTATHIONE_METABOLISM	WP_GLUTATHIONE_METABOLISM	21	0.590476	1.63397	0.0231023	0.155974	0.132345	2424	tags=38%, list=12%, signal=34%	GSTA1/GPX2/GGTLC1/ANPEP/GGT5/GGT1/G6PD/GPX3
REACTOME_CLASS_B_2_SECRETIN_FAMILY_RECEPTORS_	REACTOME_CLASS_B_2_SECRETIN_FAMILY_RECEPTORS_	82	0.403373	1.45875	0.023511	0.158276	0.134297	3459	tags=29%, list=17%, signal=24%	SHH/WNT2/WNT3A/GNG4/CALCB/ADM2/IHH/WNT7A/UCN2/GNG11/WNT9B/IAPP/RAMP3/RAMP2/PTH1R/CALCA/WNT10A/VIP/PTH2R/GLP2R/GNGT2/WNT10B/WNT16/CRHBP
KEGG_PPAR_SIGNALING_PATHWAY	KEGG_PPAR_SIGNALING_PATHWAY	67	0.442408	1.54546	0.0243112	0.163192	0.138469	2132	tags=22%, list=11%, signal=20%	APOC3/APOA2/APOA5/FABP1/CYP8B1/SLC27A2/CYP4A11/CYP4A22/ANGPTL4/CPT1C/NR1H3/CYP27A1/PCK2/SLC27A5/OLR1
REACTOME_PYRIMIDINE_SALVAGE	REACTOME_PYRIMIDINE_SALVAGE	10	0.703665	1.61111	0.0246914	0.165269	0.140232	2643	tags=50%, list=13%, signal=43%	UPP2/TK1/CDA/UPP1/TYMP
REACTOME_RAS_ACTIVATION_UPON_CA2_INFLUX_THROUGH_NMDA_RECEPTOR	REACTOME_RAS_ACTIVATION_UPON_CA2_INFLUX_THROUGH_NMDA_RECEPTOR	20	-0.564552	-1.61415	0.0250627	0.166743	0.141482	2708	tags=40%, list=13%, signal=35%	GRIN2B/DLG2/CAMK2B/CAMK2D/ACTN2/CAMK2A/GRIN1/LRRC7
KEGG_PHENYLALANINE_METABOLISM	KEGG_PHENYLALANINE_METABOLISM	17	0.614948	1.59209	0.0251256	0.166743	0.141482	1017	tags=29%, list=5%, signal=28%	PAH/TAT/HPD/DDC/ALDH1A3
REACTOME_ASSEMBLY_OF_ACTIVE_LPL_AND_LIPC_LIPASE_COMPLEXES	REACTOME_ASSEMBLY_OF_ACTIVE_LPL_AND_LIPC_LIPASE_COMPLEXES	17	0.616831	1.59697	0.0251256	0.166743	0.141482	716	tags=24%, list=4%, signal=23%	APOA5/ANGPTL3/CREB3L3/ANGPTL4
WP_SMALL_LIGAND_GPCRS	WP_SMALL_LIGAND_GPCRS	16	0.624975	1.58752	0.0255973	0.169392	0.143729	5459	tags=75%, list=27%, signal=55%	PTGIR/S1PR4/PTGER2/PTGFR/LPAR1/S1PR2/PTGDR/CNR2/CNR1/PTGER4/PTGER1/PTAFR
WP_SPLICING_FACTOR_NOVA_REGULATED_SYNAPTIC_PROTEINS	WP_SPLICING_FACTOR_NOVA_REGULATED_SYNAPTIC_PROTEINS	41	-0.440361	-1.5104	0.0257732	0.170074	0.144308	3443	tags=34%, list=17%, signal=28%	APLP2/EFNA5/GABRG2/GRIN2B/MAP4/DAB1/PRKCZ/CADM1/CLASP1/MAPK4/CDH2/ANK3/GRIN1/GRIK2
BIOCARTA_PTC1_PATHWAY	BIOCARTA_PTC1_PATHWAY	11	0.680407	1.57761	0.0259516	0.170436	0.144616	1992	tags=36%, list=10%, signal=33%	SHH/CDC25C/CDC25B/CDK1
WP_STEROL_REGULATORY_ELEMENTBINDING_PROTEINS_SREBP_SIGNALLING	WP_STEROL_REGULATORY_ELEMENTBINDING_PROTEINS_SREBP_SIGNALLING	67	-0.38931	-1.51523	0.025974	0.170436	0.144616	4905	tags=36%, list=24%, signal=27%	ACACA/MBTPS1/DBI/FDFT1/LPIN1/HMGCS1/SAR1B/MTOR/AKT1/FASN/SCD/SEC23A/ACSS1/PRKAG1/SREBF2/PRKAB2/PPARGC1B/PRKACA/LPL/PRKAG2/GPAM/PRKAA2/MDH1/CYP51A1
WP_APOPTOSIS_MODULATION_AND_SIGNALING	WP_APOPTOSIS_MODULATION_AND_SIGNALING	87	0.391403	1.43213	0.0263158	0.171997	0.14594	7060	tags=54%, list=35%, signal=35%	IL1R2/BCL2A1/BIRC5/TNFRSF10D/CASP4/PMAIP1/FOS/FAS/CDKN2A/IL1R1/NFKBIA/FASLG/BLK/TNFRSF10C/BAX/NAIP/CASP1/PRKD1/MCL1/TNFRSF1B/TNFRSF25/BBC3/TRADD/TNFRSF10B/BIRC7/CASP10/MYD88/TNFRSF1A/CASP3/TNFSF10/HSPA1A/TP53/IKBKB/BOK/DFFB/IRAK1/DAXX/BCL2L1/MAPK3/JUN/RIPK1/CASP8/CASP2/APAF1/CASP7/CASP6/PTRH2
PID_CD40_PATHWAY	PID_CD40_PATHWAY	30	0.515409	1.56009	0.0263591	0.171997	0.14594	4186	tags=33%, list=21%, signal=26%	C4BPA/FCAMR/JAK3/MAPK11/NFKBIA/MAPK10/MYC/CD40/TRAF1/STAT5A
BIOCARTA_CTL_PATHWAY	BIOCARTA_CTL_PATHWAY	13	0.651112	1.58434	0.026534	0.172271	0.146173	7011	tags=100%, list=35%, signal=65%	GZMB/FAS/CD247/FASLG/ITGAL/ICAM1/CD3E/CD3D/B2M/PRF1/CD3G/ITGB2/HLA-A
REACTOME_FACTORS_INVOLVED_IN_MEGAKARYOCYTE_DEVELOPMENT_AND_PLATELET_PRODUCTION	REACTOME_FACTORS_INVOLVED_IN_MEGAKARYOCYTE_DEVELOPMENT_AND_PLATELET_PRODUCTION	136	0.347755	1.37531	0.0265487	0.172271	0.146173	3332	tags=22%, list=17%, signal=19%	HBD/HBB/HBG1/HBG2/GATA1/KIF12/NFE2/TUBA4B/TUBB3/MYB/KIF18A/KIF25/MAFF/KIF20A/KIFC1/MICAL1/KIF23/ACTB/GATA3/CENPE/KLC3/SH2B2/KIF4A/CAPZA1/KIF21B/KIF2C/KIF19/KIF15/KIFC2/TUBA1B
KEGG_JAK_STAT_SIGNALING_PATHWAY	KEGG_JAK_STAT_SIGNALING_PATHWAY	126	0.349637	1.3575	0.0269461	0.174366	0.14795	4598	tags=37%, list=23%, signal=28%	IL11/IFNG/CSF3R/LIF/CSF3/IL20RB/CBLC/JAK3/EPO/SOCS3/IL13RA2/CLCF1/PRL/IL2RG/GH1/IL15RA/OSM/IL4R/IL13/SPRY1/EPOR/IL6/PIM1/MYC/PTPN6/CSF2RA/IL10RB/PIK3R2/IFNAR2/OSMR/IL2RB/SOCS1/IL15/STAT6/IRF9/SPRY4/TPO/CCND3/STAT5A/SPRY2/PIK3R5/CSF2RB/AKT3/STAT4/SPRED1/IL12A
WP_MIRNA_REGULATION_OF_DNA_DAMAGE_RESPONSE	WP_MIRNA_REGULATION_OF_DNA_DAMAGE_RESPONSE	70	0.423979	1.49616	0.0273312	0.176369	0.14965	5489	tags=41%, list=27%, signal=30%	SFN/CCNB2/TP53AIP1/CDC25C/PMAIP1/CHEK2/FAS/CDK1/HUS1B/GADD45B/DDB2/BAX/MYC/E2F1/CDKN1A/BBC3/TNFRSF10B/CCND3/CCNB1/ABL1/CDK2/CDC20B/CASP3/PML/CCNB3/RAD51/MIR145/TP53/MDM2
REACTOME_ERBB2_ACTIVATES_PTK6_SIGNALING	REACTOME_ERBB2_ACTIVATES_PTK6_SIGNALING	13	-0.626811	-1.62661	0.0275689	0.177413	0.150536	4369	tags=69%, list=22%, signal=54%	NRG2/ERBB2/EREG/NRG1/BTC/NRG3/EGF/NRG4/ERBB4
REACTOME_ROLE_OF_LAT2_NTAL_LAB_ON_CALCIUM_MOBILIZATION	REACTOME_ROLE_OF_LAT2_NTAL_LAB_ON_CALCIUM_MOBILIZATION	64	0.431897	1.48802	0.0278232	0.178558	0.151507	3793	tags=42%, list=19%, signal=34%	IGLV3-19/IGHV2-70/IGLC2/IGHV4-34/IGLV3-1/IGLV1-51/IGKV1D-12/IGKV1-16/FCER1G/IGLC3/IGLV3-25/IGLV2-14/IGLV1-40/IGHV3-30/IGLV7-43/LAT2/IGKV3-15/IGKV3-20/IGLV3-21/IGHV4-39/IGLV3-27/PIK3R2/IGHV4-59/IGLV1-47/IGKV5-2/IGLV2-23/IGHV3-53
WP_TYPE_II_DIABETES_MELLITUS	WP_TYPE_II_DIABETES_MELLITUS	20	0.579232	1.58278	0.0281924	0.180106	0.152821	247	tags=10%, list=1%, signal=10%	SLC2A2/TNF
WP_BILE_ACIDS_SYNTHESIS_AND_ENTEROHEPATIC_CIRCULATION	WP_BILE_ACIDS_SYNTHESIS_AND_ENTEROHEPATIC_CIRCULATION	10	0.690894	1.58187	0.0282187	0.180106	0.152821	2758	tags=40%, list=14%, signal=35%	SLC10A1/ABCG5/ABCG8/FGFR4
WP_AMPACTIVATED_PROTEIN_KINASE_AMPK_SIGNALING	WP_AMPACTIVATED_PROTEIN_KINASE_AMPK_SIGNALING	65	-0.383019	-1.47773	0.0284974	0.18139	0.15391	4204	tags=37%, list=21%, signal=29%	STK11/MTOR/AKT1/STRADB/PRKACB/FASN/EEF2/ACACB/PRKAG1/CAB39/EEF2K/RPTOR/PRKAB2/PPARGC1B/PRKAG2/PIK3R1/SLC2A4/PRKAA2/CPT1B/GYS1/LIPE/ADRA1A/ADIPOQ/LEP
BIOCARTA_LAIR_PATHWAY	BIOCARTA_LAIR_PATHWAY	16	0.614882	1.56188	0.0290102	0.183494	0.155695	3587	tags=62%, list=18%, signal=51%	KNG1/TNF/C5/C3/C7/IL6/SELPLG/ITGAL/SELP/ICAM1
WP_CELLS_AND_MOLECULES_INVOLVED_IN_LOCAL_ACUTE_INFLAMMATORY_RESPONSE	WP_CELLS_AND_MOLECULES_INVOLVED_IN_LOCAL_ACUTE_INFLAMMATORY_RESPONSE	16	0.614882	1.56188	0.0290102	0.183494	0.155695	3587	tags=62%, list=18%, signal=51%	KNG1/TNF/C5/C3/C7/IL6/SELPLG/ITGAL/SELP/ICAM1
KEGG_STARCH_AND_SUCROSE_METABOLISM	KEGG_STARCH_AND_SUCROSE_METABOLISM	37	0.478114	1.50554	0.0292208	0.183494	0.155695	545	tags=22%, list=3%, signal=21%	UGT2B10/UGT2B7/G6PC/UGT2B15/GBA3/UGT2A3/MGAM/HK3
WP_CALCIUM_REGULATION_IN_THE_CARDIAC_CELL	WP_CALCIUM_REGULATION_IN_THE_CARDIAC_CELL	144	-0.300071	-1.29603	0.0292208	0.183494	0.155695	3768	tags=31%, list=19%, signal=25%	PRKACB/PKIB/ADCY6/RYR3/PRKAR1B/CALM3/PRKAR2A/PRKAR2B/ATP1A4/GJA1/CHRM3/ADRB1/GNA11/PRKAR1A/GNB4/CAMK2B/CACNA1C/ATP1B1/CAMK2D/PRKCZ/RGS7/PRKACA/CACNA1E/ADCY9/GNAO1/KCNJ5/CAMK2A/CASQ1/GJA3/CACNA1B/ADCY5/GNG7/KCNJ3/CASQ2/CACNA1S/PKIA/RGS6/CACNA1D/PLN/CHRM2/ATP2A2/SLC8A1/RYR2/ADRA1A
WP_DNA_DAMAGE_RESPONSE	WP_DNA_DAMAGE_RESPONSE	65	0.429073	1.48617	0.0292208	0.183494	0.155695	5489	tags=42%, list=27%, signal=30%	SFN/CCNB2/TP53AIP1/CDC25C/PMAIP1/CHEK2/FAS/CDK1/HUS1B/GADD45B/DDB2/BAX/MYC/E2F1/CDKN1A/BBC3/TNFRSF10B/CCND3/CCNB1/ABL1/CDK2/CASP3/PML/CCNB3/RAD51/TP53/MDM2
BIOCARTA_ERYTH_PATHWAY	BIOCARTA_ERYTH_PATHWAY	12	0.666781	1.57907	0.0293103	0.183563	0.155754	3173	tags=58%, list=16%, signal=49%	IL11/CSF3/EPO/IGF1/CCL3/IL6/TGFB2
PID_CD8_TCR_DOWNSTREAM_PATHWAY	PID_CD8_TCR_DOWNSTREAM_PATHWAY	54	0.460352	1.54435	0.0296053	0.184914	0.1569	6471	tags=54%, list=32%, signal=36%	TNF/IFNG/EGR1/FOSL1/GZMB/JUNB/IL2RG/FOS/EOMES/CD247/FASLG/TNFRSF4/PRKCB/EGR4/IFNAR2/IL2RB/PRKCQ/CD8B/CD8A/CD3E/STAT4/PTPN7/CD3D/B2M/PRF1/HRAS/MAPK3/CD3G/JUN
REACTOME_ABACAVIR_TRANSPORT_AND_METABOLISM	REACTOME_ABACAVIR_TRANSPORT_AND_METABOLISM	10	0.686472	1.57174	0.0299824	0.186328	0.1581	775	tags=30%, list=4%, signal=29%	ADH1A/SLC22A1/SLC22A2
REACTOME_SIGNALING_BY_ERBB2_IN_CANCER	REACTOME_SIGNALING_BY_ERBB2_IN_CANCER	25	-0.500679	-1.54376	0.03	0.186328	0.1581	2935	tags=44%, list=15%, signal=38%	NRG2/ERBB2/EREG/GAB1/NRG1/BTC/NRG3/EGF/PIK3R1/NRG4/ERBB4
REACTOME_ENERGY_DEPENDENT_REGULATION_OF_MTOR_BY_LKB1_AMPK	REACTOME_ENERGY_DEPENDENT_REGULATION_OF_MTOR_BY_LKB1_AMPK	29	-0.484342	-1.5327	0.0301508	0.186328	0.1581	4204	tags=38%, list=21%, signal=30%	STK11/PPM1A/MTOR/STRADB/PRKAG1/CAB39/RPTOR/PRKAB2/RRAGD/PRKAG2/PRKAA2
WP_AMPLIFICATION_AND_EXPANSION_OF_ONCOGENIC_PATHWAYS_AS_METASTATIC_TRAITS	WP_AMPLIFICATION_AND_EXPANSION_OF_ONCOGENIC_PATHWAYS_AS_METASTATIC_TRAITS	17	0.609406	1.57775	0.0301508	0.186328	0.1581	4558	tags=53%, list=23%, signal=41%	TNC/WNT2/LEF1/CYTIP/CXCR4/SRC/JAG1/VCAM1/TCF7L2
REACTOME_SIGNALING_BY_ROBO_RECEPTORS	REACTOME_SIGNALING_BY_ROBO_RECEPTORS	209	0.317162	1.31657	0.0304288	0.187516	0.159108	7023	tags=52%, list=35%, signal=34%	RPL22L1/RPS19/RPS10/RPL28/RPL3/RPL36A/PSMB8/ROBO3/PSMA8/LHX9/RPL35/PSMB9/RPL34/RPL39/RPL36/RPS3/RPS12/RPS27/RPL26/RPL29/RPSA/PAK3/CXCR4/SRC/RPL13/RPL11/RPL37/RPS8/RPS20/RPL18/RPL14/RPS15/RPL13A/RPS27A/RPS21/UBA52/RPLP2/CXCL12/RPS7/RPL12/RPL27A/RPL31/RPS6/VASP/PSMA1/RPL9/RPS9/ABL1/RPL17/SRGAP2/FAU/RPS4X/RPL32/RPS11/CAP1/RPS17/RPL24/RPL35A/RPL27/RPS15A/RPS5/RPS14/PAK1/LHX2/RPLP0/RPS26/RPL10A/CASC3/…
REACTOME_CREB1_PHOSPHORYLATION_THROUGH_THE_ACTIVATION_OF_ADENYLATE_CYCLASE	REACTOME_CREB1_PHOSPHORYLATION_THROUGH_THE_ACTIVATION_OF_ADENYLATE_CYCLASE	11	-0.637339	-1.59521	0.0306604	0.187516	0.159108	4320	tags=64%, list=22%, signal=50%	ADCY8/PRKACB/PRKAR1B/PRKAR2A/PRKAR2B/PRKAR1A/PRKACA
REACTOME_TRAFFICKING_OF_AMPA_RECEPTORS	REACTOME_TRAFFICKING_OF_AMPA_RECEPTORS	31	-0.488994	-1.57505	0.0306905	0.187516	0.159108	2427	tags=29%, list=12%, signal=26%	GRIA2/CAMK2B/CAMK2D/CACNG3/GRIA3/GRIP2/CAMK2A/GRIA4/GRIP1
WP_ENDOPLASMIC_RETICULUM_STRESS_RESPONSE_IN_CORONAVIRUS_INFECTION	WP_ENDOPLASMIC_RETICULUM_STRESS_RESPONSE_IN_CORONAVIRUS_INFECTION	46	-0.421009	-1.49495	0.0306905	0.187516	0.159108	3329	tags=24%, list=17%, signal=20%	PPP1R16A/PPP1R13B/PPP1R3B/PPP1R3G/PPP1R3C/PPP1R3F/PPP1R1C/PPP1R9A/PPP1R14C/PPP1R3A/PPP1R12B
REACTOME_CELL_CELL_JUNCTION_ORGANIZATION	REACTOME_CELL_CELL_JUNCTION_ORGANIZATION	56	0.445513	1.50627	0.0307443	0.187516	0.159108	4191	tags=38%, list=21%, signal=30%	CLDN18/CDH1/CLDN19/CLDN4/CLDN3/ANG/CLDN14/CRB3/CLDN8/CLDN16/ACTB/ACTG1/CLDN5/CLDN7/CLDN2/CLDN11/CDH24/CLDN1/CLDN15/CDH10/CDH15
WP_ENERGY_METABOLISM	WP_ENERGY_METABOLISM	47	-0.41719	-1.48898	0.0308483	0.187661	0.159231	3709	tags=30%, list=18%, signal=24%	EP300/GSK3B/MEF2D/SIRT3/PRKAG1/ESRRA/TFB2M/MEF2A/PRKAB2/PPARGC1B/PPARGC1A/PRKAG2/PRKAA2/PPARA
WP_NUCLEOTIDEBINDING_OLIGOMERIZATION_DOMAIN_NOD_PATHWAY	WP_NUCLEOTIDEBINDING_OLIGOMERIZATION_DOMAIN_NOD_PATHWAY	38	0.484673	1.5361	0.0309446	0.187758	0.159313	5683	tags=47%, list=28%, signal=34%	NLRP12/AIM2/NOD1/ACAP1/NFKBIA/NLRC4/NAIP/PYCARD/CASP1/MEFV/NLRP1/CARD6/NOD2/CARD9/RAC1/CARD8/IL18/IKBKB
REACTOME_VITAMIN_D_CALCIFEROL_METABOLISM	REACTOME_VITAMIN_D_CALCIFEROL_METABOLISM	11	0.673712	1.56209	0.0311419	0.187769	0.159322	1242	tags=27%, list=6%, signal=26%	GC/VDR/CYP27B1
REACTOME_GLYCOGEN_SYNTHESIS	REACTOME_GLYCOGEN_SYNTHESIS	16	-0.585998	-1.60886	0.03125	0.187769	0.159322	3243	tags=50%, list=16%, signal=42%	GYG1/GBE1/NHLRC1/PPP1R3C/GYG2/EPM2A/GYS1/PGM1
REACTOME_GRB2_EVENTS_IN_ERBB2_SIGNALING	REACTOME_GRB2_EVENTS_IN_ERBB2_SIGNALING	16	-0.596068	-1.63651	0.03125	0.187769	0.159322	4990	tags=62%, list=25%, signal=47%	GRB2/NRG2/ERBB2/EREG/NRG1/BTC/NRG3/EGF/NRG4/ERBB4
WP_EBV_LMP1_SIGNALING	WP_EBV_LMP1_SIGNALING	21	0.571471	1.58138	0.0313531	0.187769	0.159322	4089	tags=38%, list=20%, signal=30%	TNF/CCL20/NFKBIA/CCL5/PDLIM7/TRADD/TRAF1/NFKB2
REACTOME_PEROXISOMAL_PROTEIN_IMPORT	REACTOME_PEROXISOMAL_PROTEIN_IMPORT	63	0.424222	1.45133	0.031405	0.187769	0.159322	325	tags=11%, list=2%, signal=11%	AGXT/HAO2/HAO1/SLC27A2/DAO/PIPOX/BAAT
WP_EICOSANOID_METABOLISM_VIA_LIPO_OXYGENASES_LOX	WP_EICOSANOID_METABOLISM_VIA_LIPO_OXYGENASES_LOX	29	0.524419	1.57146	0.031457	0.187769	0.159322	2559	tags=38%, list=13%, signal=33%	CYP4F2/CYP4A11/DPEP1/CYP4A22/HPGD/GGT5/FPR2/ALOX5/LTB4R/ALOX15B/CYP4F12
BIOCARTA_ARENRF2_PATHWAY	BIOCARTA_ARENRF2_PATHWAY	20	0.572879	1.56541	0.0315091	0.187769	0.159322	3354	tags=30%, list=17%, signal=25%	GSTA2/MAFF/FXYD2/FOS/HMOX1/PRKCB
BIOCARTA_EICOSANOID_PATHWAY	BIOCARTA_EICOSANOID_PATHWAY	22	0.560781	1.56139	0.0317726	0.188215	0.159701	4903	tags=59%, list=24%, signal=45%	PTGIR/PTGES/PTGIS/ALOX5AP/ALOX5/PTGER2/PTGFR/PTGS2/PTGS1/PLA2G4A/PLCB1/PTGER4/PTGER1
REACTOME_THE_CANONICAL_RETINOID_CYCLE_IN_RODS_TWILIGHT_VISION_	REACTOME_THE_CANONICAL_RETINOID_CYCLE_IN_RODS_TWILIGHT_VISION_	22	0.558619	1.55537	0.0317726	0.188215	0.159701	1584	tags=32%, list=8%, signal=29%	TTR/RDH16/HSD17B6/RDH8/STRA6/RBP4/RDH10
WP_PYRIMIDINE_METABOLISM_AND_RELATED_DISEASES	WP_PYRIMIDINE_METABOLISM_AND_RELATED_DISEASES	17	0.604964	1.56625	0.0318258	0.188215	0.159701	6478	tags=82%, list=32%, signal=56%	DPYS/RRM2/OTC/CPS1/TYMS/TYMP/GLS2/UPB1/NT5C/CAD/DPYD/UMPS/NT5C3A/TK2
WP_ETHANOL_EFFECTS_ON_HISTONE_MODIFICATIONS	WP_ETHANOL_EFFECTS_ON_HISTONE_MODIFICATIONS	31	0.505631	1.54053	0.0327332	0.193093	0.16384	2685	tags=29%, list=13%, signal=25%	ADH1A/MAT1A/CYP2E1/ADH1C/ADH1B/ALDH1A3/TYMS/HDAC7/HDAC10
WP_MIRNA_REGULATION_OF_P53_PATHWAY_IN_PROSTATE_CANCER	WP_MIRNA_REGULATION_OF_P53_PATHWAY_IN_PROSTATE_CANCER	24	0.54435	1.5648	0.0331126	0.194506	0.165039	7003	tags=71%, list=35%, signal=46%	SERPINE1/TP53AIP1/PMAIP1/CHEK2/DDB2/BAX/SHISA5/BBC3/TNFRSF10B/SESN3/CASP3/TP53/MDM2/PTEN/CASP8/APAF1/SIAH1
WP_COMPUTATIONAL_MODEL_OF_AEROBIC_GLYCOLYSIS	WP_COMPUTATIONAL_MODEL_OF_AEROBIC_GLYCOLYSIS	12	-0.625268	-1.61399	0.0331754	0.194506	0.165039	5582	tags=75%, list=28%, signal=54%	PGAM2/GAPDH/TPI1/PKM/GPI/PGK1/HK1/ALDOA/PFKM
WP_DOPAMINERGIC_NEUROGENESIS	WP_DOPAMINERGIC_NEUROGENESIS	25	0.535181	1.54968	0.0332226	0.194506	0.165039	1674	tags=28%, list=8%, signal=26%	FOXA2/SHH/DDC/NR4A2/LMX1A/EN2/MSX1
KEGG_INSULIN_SIGNALING_PATHWAY	KEGG_INSULIN_SIGNALING_PATHWAY	133	-0.314205	-1.34654	0.0338462	0.197662	0.167717	4161	tags=44%, list=21%, signal=35%	PPP1R3D/PIK3CB/EIF4E1B/CALML3/MAPK1/GRB2/PHKA2/ACACA/SHC4/MKNK2/AKT2/PPP1CB/CRKL/MTOR/MAPK9/MAP2K1/AKT1/PRKACB/RAF1/PRKAR1B/GSK3B/FASN/CALM3/PRKAR2A/PRKAR2B/IRS1/PPP1R3B/ACACB/SOS2/PRKAG1/PRKAR1A/RPTOR/PPP1R3C/PHKB/PRKAB2/PDPK1/SHC3/RHOQ/HK2/PRKCZ/PPARGC1A/PRKACA/HK1/PYGB/G6PC2/PRKAG2/PIK3R1/SLC2A4/PRKAA2/PDE3B/PHKA1/GYS1/LIPE/PDE3A/SORBS1/PYGM/PHKG1/PPP1R3A
REACTOME_GLYCOGEN_BREAKDOWN_GLYCOGENOLYSIS_	REACTOME_GLYCOGEN_BREAKDOWN_GLYCOGENOLYSIS_	15	-0.589135	-1.59377	0.0341463	0.198253	0.168218	3243	tags=53%, list=16%, signal=45%	GYG1/PHKB/GYG2/PYGB/AGL/PHKA1/PYGM/PHKG1
REACTOME_N_GLYCAN_ANTENNAE_ELONGATION	REACTOME_N_GLYCAN_ANTENNAE_ELONGATION	15	-0.589045	-1.59352	0.0341463	0.198253	0.168218	4086	tags=47%, list=20%, signal=37%	ST8SIA3/MGAT4B/B4GALT6/MGAT5/ST6GAL1/MGAT4C/ST8SIA2
WP_ARYL_HYDROCARBON_RECEPTOR_PATHWAY	WP_ARYL_HYDROCARBON_RECEPTOR_PATHWAY	41	0.464998	1.49613	0.034202	0.198253	0.168218	3381	tags=39%, list=17%, signal=33%	GSTA2/CYP1A2/IGFBP1/TNF/IFNG/CYP1B1/MGST1/HES1/JUNB/CES3/UGT1A7/SLC7A5/SERPINB2/BAX/JUND/SRC
REACTOME_CELL_JUNCTION_ORGANIZATION	REACTOME_CELL_JUNCTION_ORGANIZATION	83	0.390623	1.4163	0.0344288	0.199073	0.168915	4191	tags=31%, list=21%, signal=25%	CLDN18/CDH1/CLDN19/CLDN4/CLDN3/ANG/CLDN14/CRB3/CLDN8/CLDN16/ACTB/ACTG1/LAMC2/CLDN5/CLDN7/CLDN2/COL17A1/CLDN11/CDH24/CLDN1/PXN/CLDN15/KRT5/CDH10/VASP/CDH15
REACTOME_FATTY_ACID_METABOLISM	REACTOME_FATTY_ACID_METABOLISM	167	0.325422	1.32611	0.0348675	0.200554	0.170171	1576	tags=17%, list=8%, signal=16%	CYP2C9/HAO2/CYP8B1/PON1/SLC27A2/CYP2C8/CYP1A2/CYP4F2/GPX2/CYP4A11/OLAH/DPEP1/CYP4F3/ACOT12/CYP4A22/ALOXE3/PON3/CYP1B1/PTGES/ACSM3/CYP4F11/PTGIS/HPGD/CYP4F22/GGT5/ALOX5AP/ALOX5/CYP2C19
PID_E2F_PATHWAY	PID_E2F_PATHWAY	73	0.409104	1.45345	0.0351438	0.200554	0.170171	4148	tags=32%, list=21%, signal=25%	SULT2A1/E2F2/MYBL2/SERPINE1/TK1/RRM2/KAT2A/CCNA2/CDKN2A/CDK1/CES3/PLAU/TYMS/CDC6/WASF1/MYC/E2F1/E2F7/CDKN1A/MCL1/RYBP/ORC1/CCND3
WP_SUDDEN_INFANT_DEATH_SYNDROME_SIDS_SUSCEPTIBILITY_PATHWAYS	WP_SUDDEN_INFANT_DEATH_SYNDROME_SIDS_SUSCEPTIBILITY_PATHWAYS	148	-0.297111	-1.29692	0.0351438	0.200554	0.170171	3846	tags=32%, list=19%, signal=26%	CAV3/HIF1A/PRKACB/EP300/SCN4B/PRKAR1B/AQP4/VIPR2/PRKAR2A/PRKAR2B/GJA1/IL1A/SLC9A3/C4B/THRB/HDAC9/MAOA/TACR1/PRKAR1A/HADHA/TSPYL1/C4A/SLC1A3/CHRNA4/PPARGC1B/CDCA7L/PPARGC1A/PRKACA/ALDOA/GABRA1/AR/ESR2/PHOX2A/NOS1AP/SLC25A4/KCNQ1/GPD1L/HADHB/KCNH2/GRIN1/CHRNA7/SCN5A/ACADM/CHRM2/TPPP/ATP1A3/RYR2/SLC6A4
REACTOME_CREB1_PHOSPHORYLATION_THROUGH_NMDA_RECEPTOR_MEDIATED_ACTIVATION_OF_RAS_SIGNALING	REACTOME_CREB1_PHOSPHORYLATION_THROUGH_NMDA_RECEPTOR_MEDIATED_ACTIVATION_OF_RAS_SIGNALING	28	-0.480859	-1.51201	0.0351759	0.200554	0.170171	3763	tags=39%, list=19%, signal=32%	NEFL/RPS6KA2/GRIN2B/DLG2/PDPK1/CAMK2B/CAMK2D/ACTN2/CAMK2A/GRIN1/LRRC7
REACTOME_TRNA_AMINOACYLATION	REACTOME_TRNA_AMINOACYLATION	24	-0.519804	-1.5825	0.0351759	0.200554	0.170171	5356	tags=50%, list=27%, signal=37%	FARSA/PPA2/FARS2/PARS2/AIMP2/EARS2/LARS2/TARS2/NARS2/MARS2/DARS2/IARS2
WP_NONGENOMIC_ACTIONS_OF_125_DIHYDROXYVITAMIN_D3	WP_NONGENOMIC_ACTIONS_OF_125_DIHYDROXYVITAMIN_D3	68	0.413464	1.45831	0.0352	0.200554	0.170171	4570	tags=34%, list=23%, signal=26%	TNF/IFNG/CCL2/CAMP/VDR/CYP27B1/MAPK11/MAPK13/PRKCG/ISG15/IL6/IFI27L2/PRKCB/RELB/CYP24A1/CD40/PRKCQ/PLCB3/NFKB2/PLCB1/NOD2/TNFRSF1A/TLR2
WP_OLIGODENDROCYTE_SPECIFICATION_AND_DIFFERENTIATION_LEADING_TO_MYELIN_COMPONENTS_FOR_CNS	WP_OLIGODENDROCYTE_SPECIFICATION_AND_DIFFERENTIATION_LEADING_TO_MYELIN_COMPONENTS_FOR_CNS	27	0.518437	1.53215	0.0363036	0.206339	0.175079	1502	tags=30%, list=7%, signal=27%	TNF/SHH/LIF/CXCL1/CXCL2/IGF1/SOX8/OMG
WP_15Q133_COPY_NUMBER_VARIATION_SYNDROME	WP_15Q133_COPY_NUMBER_VARIATION_SYNDROME	18	-0.557453	-1.56694	0.037037	0.209996	0.178183	2421	tags=39%, list=12%, signal=34%	GOLGA8K/KAT2B/GOLGA8H/GPR75/ULK4P2/CHRNA7/GOLGA8O
PID_INSULIN_GLUCOSE_PATHWAY	PID_INSULIN_GLUCOSE_PATHWAY	25	-0.489727	-1.50999	0.0375	0.211925	0.179819	2168	tags=48%, list=11%, signal=43%	AKT2/YWHAG/AKT1/GSK3B/ASIP/RHOQ/TBC1D4/PRKCZ/SLC2A4/GYS1/LNPEP/PPP1R3A
REACTOME_INTEGRIN_CELL_SURFACE_INTERACTIONS	REACTOME_INTEGRIN_CELL_SURFACE_INTERACTIONS	83	0.387743	1.40586	0.0375587	0.211925	0.179819	7103	tags=53%, list=35%, signal=34%	FGG/FGA/FGB/TNC/CDH1/ITGAX/COL8A1/FN1/COL5A3/COL6A3/THBS1/ITGAL/ICAM2/ITGAM/ICAM1/ITGA2B/CD44/ITGA5/ICAM4/COL8A2/COL5A2/VCAM1/COL16A1/ITGAE/COL6A1/COL5A1/F11R/SPP1/ITGB3/COL6A2/ITGA10/LUM/MADCAM1/COL1A2/IBSP/ITGB2/COL9A3/FBN1/JAM3/ICAM5/ICAM3/ITGA1/COL9A2/ITGB7
WP_TRYPTOPHAN_METABOLISM	WP_TRYPTOPHAN_METABOLISM	39	0.466895	1.48398	0.0377668	0.212586	0.18038	2043	tags=28%, list=10%, signal=25%	CYP3A4/TDO2/CYP2E1/CYP1A2/CYP2C18/DDC/ACMSD/CYP1B1/AOX1/CYP19A1/INMT
WP_INFLAMMATORY_RESPONSE_PATHWAY	WP_INFLAMMATORY_RESPONSE_PATHWAY	28	0.516902	1.53651	0.0380795	0.213831	0.181436	4523	tags=50%, list=23%, signal=39%	IFNG/IL2RG/FN1/IL4R/THBS3/LAMC2/THBS1/TNFRSF1B/CD40/IL2RB/LAMB1/CD28/LCK/TNFRSF1A
WP_NONALCOHOLIC_FATTY_LIVER_DISEASE	WP_NONALCOHOLIC_FATTY_LIVER_DISEASE	146	-0.293648	-1.27657	0.0385852	0.216151	0.183405	4235	tags=35%, list=21%, signal=28%	COX7C/NDUFB6/NDUFA8/MAPK9/NDUFV3/NDUFA6/UQCR10/AKT1/NDUFS4/COX7B/NDUFC1/NDUFA4/NDUFA1/GSK3B/NDUFB9/UQCRC1/COX8A/NDUFS3/MAP3K5/IRS1/UQCRB/IL1A/SDHD/PRKAG1/UQCRH/NDUFB4/NDUFV1/NDUFAB1/NDUFA5/CYC1/PRKAB2/COX5A/CYCS/NDUFB5/SDHC/NDUFB3/NDUFS2/NDUFA10/NDUFS7/PRKAG2/PIK3R1/SDHB/PRKAA2/PPARA/UQCRFS1/UQCRC2/SDHA/NDUFS1/CEBPA/ADIPOQ/LEP
REACTOME_GENERATION_OF_SECOND_MESSENGER_MOLECULES	REACTOME_GENERATION_OF_SECOND_MESSENGER_MOLECULES	31	0.492615	1.50088	0.0392799	0.219516	0.18626	6809	tags=61%, list=34%, signal=41%	CD247/WAS/HLA-DQA2/PAK3/LCP2/HLA-DRB5/GRAP2/VASP/CD3E/LCK/PAK1/CD3D/HLA-DRB1/HLA-DRA/CD3G/PLCG1/HLA-DPA1/ITK/HLA-DPB1
BIOCARTA_MCALPAIN_PATHWAY	BIOCARTA_MCALPAIN_PATHWAY	18	-0.547902	-1.54009	0.0395062	0.220254	0.186886	3768	tags=61%, list=19%, signal=50%	PRKACB/PRKAR1B/TLN1/PRKAR2A/PRKAR2B/EZR/PRKAR1A/ITGB1/MYL2/CXCR3/EGF
REACTOME_METABOLISM_OF_VITAMINS_AND_COFACTORS	REACTOME_METABOLISM_OF_VITAMINS_AND_COFACTORS	180	0.321579	1.31663	0.0401662	0.223063	0.18927	2260	tags=14%, list=11%, signal=12%	AKR1C4/APOC3/APOA2/TTR/CYP8B1/VNN1/NNMT/SDC1/SLC2A3/VNN2/TCN1/RBP4/PTGIS/SLC52A3/GPC3/SLC23A1/ACP5/AOX1/GPC2/CTRC/VKORC1/SLC52A1/MTHFD1L/PTGS2/GCH1
REACTOME_UPTAKE_AND_ACTIONS_OF_BACTERIAL_TOXINS	REACTOME_UPTAKE_AND_ACTIONS_OF_BACTERIAL_TOXINS	29	-0.462131	-1.46241	0.040201	0.223063	0.18927	362	tags=24%, list=2%, signal=24%	MAP2K4/MAP2K1/EEF2/SV2B/PDZD3/SYT2/GUCY2C
REACTOME_METHYLATION	REACTOME_METHYLATION	14	0.629459	1.55543	0.0405405	0.223883	0.189966	443	tags=21%, list=2%, signal=21%	MAT1A/CYP1A2/NNMT
WP_GLUCURONIDATION	WP_GLUCURONIDATION	14	0.629829	1.55634	0.0405405	0.223883	0.189966	2183	tags=43%, list=11%, signal=38%	UGT2B10/UGT2B7/UGT2B15/UGT2A3/UGDH/UGT1A7
REACTOME_NR1H3_NR1H2_REGULATE_GENE_EXPRESSION_LINKED_TO_CHOLESTEROL_TRANSPORT_AND_EFFLUX	REACTOME_NR1H3_NR1H2_REGULATE_GENE_EXPRESSION_LINKED_TO_CHOLESTEROL_TRANSPORT_AND_EFFLUX	36	0.479664	1.49918	0.040783	0.224691	0.190652	2708	tags=22%, list=13%, signal=19%	APOC1/APOD/ABCG5/NR1H3/ABCG8/MOV10/APOC2/CETP
KEGG_SELENOAMINO_ACID_METABOLISM	KEGG_SELENOAMINO_ACID_METABOLISM	24	0.535718	1.53999	0.0413907	0.226835	0.19247	1839	tags=17%, list=9%, signal=15%	MAT1A/GGT6/GGT5/GGT1
REACTOME_OTHER_INTERLEUKIN_SIGNALING	REACTOME_OTHER_INTERLEUKIN_SIGNALING	24	0.53798	1.54649	0.0413907	0.226835	0.19247	4261	tags=50%, list=21%, signal=39%	CSF3R/PRTN3/STXBP2/SDC1/CSF3/IL34/CSF1/STX1A/IL10RB/IL32/STX3/TXLNA
BIOCARTA_CK1_PATHWAY	BIOCARTA_CK1_PATHWAY	15	-0.579813	-1.56855	0.0414634	0.226835	0.19247	3768	tags=47%, list=19%, signal=38%	PRKACB/PRKAR1B/DRD1/PRKAR2A/PRKAR2B/PRKAR1A/GRM1
PID_AURORA_B_PATHWAY	PID_AURORA_B_PATHWAY	37	0.465251	1.46504	0.0422078	0.230368	0.195468	3557	tags=30%, list=18%, signal=25%	AURKB/BIRC5/NCAPG/CDCA8/NDC80/KIF20A/KIF23/AURKC/VIM/KIF2C/BUB1
ST_INTERFERON_GAMMA_PATHWAY	ST_INTERFERON_GAMMA_PATHWAY	10	0.674428	1.54417	0.042328	0.230486	0.195568	293	tags=20%, list=1%, signal=20%	PLA2G2A/IFNG
REACTOME_DEFECTS_IN_VITAMIN_AND_COFACTOR_METABOLISM	REACTOME_DEFECTS_IN_VITAMIN_AND_COFACTOR_METABOLISM	20	-0.536213	-1.53312	0.0426065	0.231462	0.196397	4905	tags=55%, list=24%, signal=42%	ACACA/HLCS/PC/MMADHC/MTR/MCCC1/PCCA/MMACHC/AMN/PCCB/MCCC2
PID_GLYPICAN_1PATHWAY	PID_GLYPICAN_1PATHWAY	27	0.513278	1.51691	0.0429043	0.232001	0.196854	6500	tags=67%, list=32%, signal=45%	SERPINC1/PLA2G2A/LAMA1/FGR/TDGF1/BLK/TGFB2/SRC/TGFBR1/LCK/TGFB3/HCK/FGF2/YES1/TGFB1/LYN/FYN/SLIT2
WP_CANONICAL_AND_NONCANONICAL_NOTCH_SIGNALING	WP_CANONICAL_AND_NONCANONICAL_NOTCH_SIGNALING	27	0.511627	1.51203	0.0429043	0.232001	0.196854	5526	tags=44%, list=28%, signal=32%	HES1/LEF1/DLK1/JAG1/DLL4/HEY1/CNTN6/RBPJ/MAML2/NOTCH4/NOTCH2/DNER
WP_REGULATION_OF_TOLLLIKE_RECEPTOR_SIGNALING_PATHWAY	WP_REGULATION_OF_TOLLLIKE_RECEPTOR_SIGNALING_PATHWAY	124	0.34396	1.33398	0.0431548	0.232816	0.197546	6517	tags=43%, list=32%, signal=29%	MBL2/TNF/LBP/TREM1/SFTPA2/LY96/MAPK11/CCL3/FOS/IRF7/MAPK13/NFKBIA/SFTPD/IL6/CCL5/MAPK10/MAP3K8/IRF3/IKBKE/PTPN6/PIK3R2/IFNAR2/CD40/SOCS1/BTK/PLK1/IRAK4/NFKB2/PIK3R5/SIGIRR/MYD88/AKT3/PELI2/TLR6/TLR2/IL12A/PIK3CD/TNFAIP3/IRAK3/PIK3R3/PELI1/RAC1/CCL4/IKBKB/SPP1/IRAK1/TLR1/MAPK12/IRF5/MAPK3/JUN/RIPK1/CASP8
WP_DNA_DAMAGE_RESPONSE_ONLY_ATM_DEPENDENT	WP_DNA_DAMAGE_RESPONSE_ONLY_ATM_DEPENDENT	110	0.351309	1.33114	0.0438066	0.235156	0.199531	6471	tags=43%, list=32%, signal=29%	G6PC/WNT2/WNT3A/PIK3C2G/FOSL1/WNT7A/MLKL/LEF1/PMAIP1/PCK2/CDKN2A/PLAU/FASLG/WNT10A/MAPK10/RAC2/BAX/MYC/CDKN1A/WNT10B/WNT16/PIK3R2/BBC3/CCNG2/NFKB2/CCND3/BCL6/PIK3R5/ABL1/AKT3/WNT5B/WNT7B/TCF7L2/SHC1/PIK3CD/SMAD3/PIK3R3/TP53/MDM2/RAC1/TCF7L1/HRAS/TP73/TGFB1/PTEN/CDKN1B/JUN
KEGG_HUNTINGTONS_DISEASE	KEGG_HUNTINGTONS_DISEASE	156	-0.281756	-1.24058	0.0439189	0.235156	0.199531	4235	tags=31%, list=21%, signal=24%	COX7C/NDUFB6/TGM2/NDUFA8/NDUFV3/NDUFA6/UQCR10/NDUFS4/COX7B/EP300/NDUFC1/NDUFA4/NDUFA1/NDUFB9/UQCRC1/COX8A/NDUFS3/UQCRB/SDHD/POLR2B/GRIN2B/UQCRH/NDUFB4/NDUFV1/NDUFAB1/NDUFA5/CYC1/DCTN1/COX5A/CYCS/DNAH3/NDUFB5/VDAC3/SDHC/NDUFB3/NDUFS2/PPARGC1A/VDAC2/NDUFA10/NDUFS7/VDAC1/SDHB/SLC25A4/UQCRFS1/UQCRC2/SDHA/GRIN1/NDUFS1
REACTOME_NR1H2_AND_NR1H3_MEDIATED_SIGNALING	REACTOME_NR1H2_AND_NR1H3_MEDIATED_SIGNALING	45	0.445914	1.45344	0.0440457	0.235156	0.199531	2708	tags=20%, list=13%, signal=17%	ANGPTL3/APOC1/APOD/ABCG5/NR1H3/ABCG8/MOV10/APOC2/CETP
REACTOME_CALCITONIN_LIKE_LIGAND_RECEPTORS	REACTOME_CALCITONIN_LIKE_LIGAND_RECEPTORS	10	0.664417	1.52125	0.0440917	0.235156	0.199531	2353	tags=60%, list=12%, signal=53%	CALCB/ADM2/IAPP/RAMP3/RAMP2/CALCA
REACTOME_THYROXINE_BIOSYNTHESIS	REACTOME_THYROXINE_BIOSYNTHESIS	10	0.666087	1.52507	0.0440917	0.235156	0.199531	4056	tags=60%, list=20%, signal=48%	DIO1/IYD/DUOX1/DIO2/CGA/TPO
PID_ANGIOPOIETIN_RECEPTOR_PATHWAY	PID_ANGIOPOIETIN_RECEPTOR_PATHWAY	49	0.433848	1.44074	0.0448	0.237946	0.201899	5564	tags=37%, list=28%, signal=27%	PLG/F2/TNF/FN1/FES/CDKN1A/PXN/MMP2/DOK2/ITGA5/STAT5A/ANGPT2/SHC1/FGF2/NOS3/PAK1/PLD2/RAC1
BIOCARTA_DC_PATHWAY	BIOCARTA_DC_PATHWAY	11	0.654139	1.5167	0.0449827	0.237946	0.201899	2173	tags=45%, list=11%, signal=41%	IFNG/ITGAX/CD7/ANPEP/IL13
REACTOME_REDUCTION_OF_CYTOSOLIC_CA_LEVELS	REACTOME_REDUCTION_OF_CYTOSOLIC_CA_LEVELS	12	-0.606965	-1.56675	0.0450237	0.237946	0.201899	332	tags=25%, list=2%, signal=25%	ATP2B4/ATP2A2/SLC8A1
BIOCARTA_NOS1_PATHWAY	BIOCARTA_NOS1_PATHWAY	20	-0.528889	-1.51218	0.0451128	0.237946	0.201899	3768	tags=50%, list=19%, signal=41%	PRKACB/PRKAR1B/CALM3/PRKAR2A/PRKAR2B/GRIN2B/PRKAR1A/GRIN1/NOS1/GRIN2A
WP_DIFFERENTIATION_OF_WHITE_AND_BROWN_ADIPOCYTE	WP_DIFFERENTIATION_OF_WHITE_AND_BROWN_ADIPOCYTE	24	-0.487755	-1.48493	0.0452261	0.237946	0.201899	2605	tags=42%, list=13%, signal=36%	PRDM16/HSPB7/PPARGC1B/PPARGC1A/CIDEA/SLC7A10/BMP7/CEBPA/ADIPOQ/LEP
WP_TGFB_SIGNALING_IN_THYROID_CELLS_FOR_EPITHELIALMESENCHYMAL_TRANSITION	WP_TGFB_SIGNALING_IN_THYROID_CELLS_FOR_EPITHELIALMESENCHYMAL_TRANSITION	18	0.579255	1.52445	0.0452261	0.237946	0.201899	4071	tags=50%, list=20%, signal=40%	CDH16/TNC/CDH1/SNAI1/FN1/VIM/SNAI2/ID1/RUNX2
REACTOME_METABOLIC_DISORDERS_OF_BIOLOGICAL_OXIDATION_ENZYMES	REACTOME_METABOLIC_DISORDERS_OF_BIOLOGICAL_OXIDATION_ENZYMES	30	0.495668	1.50034	0.0461285	0.242149	0.205464	1960	tags=27%, list=10%, signal=24%	MAT1A/CYP1B1/FMO3/CYP27B1/CYP4F22/CYP27A1/GGT1/CYP19A1
REACTOME_NUCLEOTIDE_SALVAGE	REACTOME_NUCLEOTIDE_SALVAGE	22	0.543835	1.51421	0.0468227	0.244683	0.207615	3538	tags=45%, list=18%, signal=37%	UPP2/TK1/PNP/ADA/CDA/UPP1/TYMP/APRT/AMPD2/DGUOK
REACTOME_RORA_ACTIVATES_GENE_EXPRESSION	REACTOME_RORA_ACTIVATES_GENE_EXPRESSION	18	-0.535825	-1.50614	0.0469136	0.244683	0.207615	7112	tags=56%, list=35%, signal=36%	NCOA1/NCOA6/RXRA/TBL1X/SMARCD3/CARM1/MED1/EP300/NCOA2/PPARA
REACTOME_GAMMA_CARBOXYLATION_HYPUSINE_FORMATION_AND_ARYLSULFATASE_ACTIVATION	REACTOME_GAMMA_CARBOXYLATION_HYPUSINE_FORMATION_AND_ARYLSULFATASE_ACTIVATION	40	0.457371	1.46656	0.0469256	0.244683	0.207615	3290	tags=25%, list=16%, signal=21%	F9/F2/PROC/F7/PROZ/ARSF/TPST1/BGLAP/ARSJ/ARSI
WP_EICOSANOID_SYNTHESIS	WP_EICOSANOID_SYNTHESIS	26	0.51182	1.48782	0.047138	0.245244	0.20809	3002	tags=46%, list=15%, signal=39%	PLA2G2A/DPEP1/GGTLC1/PTGES/PTGIS/ALOX5AP/ALOX5/GGT1/ALOX15B/PTGS2/PTGS1/PLA2G5
REACTOME_INTERLEUKIN_1_FAMILY_SIGNALING	REACTOME_INTERLEUKIN_1_FAMILY_SIGNALING	129	0.338496	1.32588	0.0474777	0.246462	0.209124	6020	tags=33%, list=30%, signal=23%	S100A12/IL1R2/IL18RAP/IL1RL1/AGER/SAA1/IL1RL2/ALOX5/IL18R1/NOD1/IL1R1/NFKBIA/IL13/PSMB8/PSMA8/PTPN18/PSMB9/MAP3K8/CASP1/PTPN6/RPS27A/UBA52/IRAK4/PTPN5/PSMA1/NFKB2/SIGIRR/MYD88/NOD2/PELI2/TNIP2/PTPN7/SMAD3/PTPN12/IRAK3/PELI1/IL18/IKBKB/PSMD10/IL33/IRAK1/RBX1/PSME2
WP_PPAR_SIGNALING_PATHWAY	WP_PPAR_SIGNALING_PATHWAY	65	0.408386	1.41452	0.0487013	0.252253	0.214038	2132	tags=22%, list=11%, signal=19%	APOC3/APOA2/APOA5/FABP1/CYP8B1/SLC27A2/CYP4A11/ANGPTL4/CPT1C/NR1H3/CYP27A1/PCK2/SLC27A5/OLR1
WP_STRIATED_MUSCLE_CONTRACTION_PATHWAY	WP_STRIATED_MUSCLE_CONTRACTION_PATHWAY	38	-0.435953	-1.46704	0.0489691	0.253079	0.214739	3758	tags=50%, list=19%, signal=41%	MYH8/MYL4/TCAP/TNNT2/DES/TPM1/TNNC1/MYL1/MYL2/TMOD1/MYBPC3/ACTN2/ACTC1/DMD/MYOM1/TTN/TNNI1/NEB/MYH6
REACTOME_GAB1_SIGNALOSOME	REACTOME_GAB1_SIGNALOSOME	17	-0.549686	-1.5217	0.0493827	0.254653	0.216074	2935	tags=47%, list=15%, signal=40%	EREG/GAB1/PTPN11/EPGN/BTC/EGF/PIK3R1/AREG
REACTOME_INTERLEUKIN_6_FAMILY_SIGNALING	REACTOME_INTERLEUKIN_6_FAMILY_SIGNALING	23	0.523681	1.4769	0.0505051	0.259296	0.220014	2359	tags=30%, list=12%, signal=27%	IL11/LIF/CRLF1/SOCS3/CLCF1/OSM/IL6
WP_GLYCEROLIPIDS_AND_GLYCEROPHOSPHOLIPIDS	WP_GLYCEROLIPIDS_AND_GLYCEROPHOSPHOLIPIDS	21	-0.519648	-1.50452	0.0505051	0.259296	0.220014	3603	tags=48%, list=18%, signal=39%	DGAT2/PLD1/PCYT2/PCYT1A/CDS1/PLA2G1B/PNPLA2/GPAM/PTDSS1/PNPLA3
REACTOME_DEFECTIVE_C1GALT1C1_CAUSES_TN_POLYAGGLUTINATION_SYNDROME_TNPS_	REACTOME_DEFECTIVE_C1GALT1C1_CAUSES_TN_POLYAGGLUTINATION_SYNDROME_TNPS_	16	0.591128	1.50155	0.0511945	0.261686	0.222042	2197	tags=38%, list=11%, signal=33%	MUC12/MUC15/MUC1/MUC13/MUC4/MUC21
REACTOME_FERTILIZATION	REACTOME_FERTILIZATION	16	0.591447	1.50236	0.0511945	0.261686	0.222042	1767	tags=31%, list=9%, signal=29%	ZP3/CATSPERB/ZP1/OVGP1/CATSPERG
REACTOME_ADVANCED_GLYCOSYLATION_ENDPRODUCT_RECEPTOR_SIGNALING	REACTOME_ADVANCED_GLYCOSYLATION_ENDPRODUCT_RECEPTOR_SIGNALING	13	0.626135	1.52357	0.0514096	0.262212	0.222488	620	tags=23%, list=3%, signal=22%	S100A12/AGER/SAA1
REACTOME_FCERI_MEDIATED_NF_KB_ACTIVATION	REACTOME_FCERI_MEDIATED_NF_KB_ACTIVATION	127	0.336909	1.31322	0.0518519	0.263891	0.223912	4309	tags=28%, list=21%, signal=22%	IGLV3-19/IGHV2-70/IGLC2/IGHV4-34/IGLV3-1/IGLV1-51/IGKV1D-12/IGKV1-16/FCER1G/IGLC3/IGLV3-25/NFKBIA/IGLV2-14/IGLV1-40/PSMB8/IGHV3-30/PSMA8/IGLV7-43/PSMB9/IGKV3-15/IGKV3-20/RASGRP4/IGLV3-21/IGHV4-39/IGLV3-27/IGHV4-59/IGLV1-47/IGKV5-2/RPS27A/IGLV2-23/IGHV3-53/UBA52/PRKCQ/PSMA1/IGLV6-57/IGLV1-44
REACTOME_SIGNALING_BY_BRAF_AND_RAF_FUSIONS	REACTOME_SIGNALING_BY_BRAF_AND_RAF_FUSIONS	64	0.402953	1.3883	0.0523732	0.265965	0.225672	3700	tags=22%, list=18%, signal=18%	FGG/FGA/FGB/AGTRAP/FN1/ACTB/ACTG1/KSR1/ESRP1/CNKSR1/ARRB2/SRC/ITGA2B/APBB1IP
WP_TRIACYLGLYCERIDE_SYNTHESIS	WP_TRIACYLGLYCERIDE_SYNTHESIS	20	-0.514874	-1.47211	0.0526316	0.266697	0.226294	1738	tags=35%, list=9%, signal=32%	LPL/AGPAT3/PNPLA2/GPAM/MOGAT1/GPD1/LIPE
BIOCARTA_EFP_PATHWAY	BIOCARTA_EFP_PATHWAY	16	0.585785	1.48797	0.052901	0.266905	0.22647	6303	tags=69%, list=31%, signal=47%	SFN/CCNB2/CDK1/CDK3/ESR1/CCNB1/CDK2/TRIM25/TP53/CDK4/CDK8
WP_LTF_DANGER_SIGNAL_RESPONSE_PATHWAY	WP_LTF_DANGER_SIGNAL_RESPONSE_PATHWAY	16	0.585039	1.48608	0.052901	0.266905	0.22647	4570	tags=50%, list=23%, signal=39%	TNF/AGER/TREM1/IL6/LTF/IRAK4/MYD88/TLR2
KEGG_LYSINE_DEGRADATION	KEGG_LYSINE_DEGRADATION	39	-0.429121	-1.46508	0.0534351	0.2689	0.228163	3572	tags=41%, list=18%, signal=34%	ECHS1/AASDHPPT/ALDH7A1/ALDH9A1/ASH1L/ALDH1B1/ALDH2/HADHA/GCDH/EHHADH/DLST/TMLHE/AASS/HADH/ACAT1/OGDH
KEGG_BUTANOATE_METABOLISM	KEGG_BUTANOATE_METABOLISM	32	-0.438887	-1.42033	0.0537084	0.2689	0.228163	2942	tags=50%, list=15%, signal=43%	ALDH7A1/ACADS/ALDH9A1/ALDH1B1/ALDH2/HADHA/ABAT/EHHADH/PDHB/ALDH5A1/HADH/ACAT1/PDHA1/BDH1/OXCT1/L2HGDH
PID_NCADHERIN_PATHWAY	PID_NCADHERIN_PATHWAY	33	-0.439995	-1.43136	0.0537084	0.2689	0.228163	3152	tags=33%, list=16%, signal=28%	GJA1/JUP/DAGLA/CTNNA1/PTPN11/GRIA2/DCTN1/LRP5/MYL2/PIK3R1/CDH2
WP_SYNAPTIC_SIGNALING_PATHWAYS_ASSOCIATED_WITH_AUTISM_SPECTRUM_DISORDER	WP_SYNAPTIC_SIGNALING_PATHWAYS_ASSOCIATED_WITH_AUTISM_SPECTRUM_DISORDER	50	-0.39418	-1.4197	0.0538462	0.2689	0.228163	5016	tags=44%, list=25%, signal=33%	GRIN2C/MAPK1/AKT2/NF1/MTOR/AKT1/GSK3B/UBE3A/PRKAG1/GRIN2B/RPTOR/PRKAB2/CAMK2B/CACNA1C/HOMER1/PRKAG2/PIK3R1/PRKAA2/GRIN1/GRIN2A/GRIN3B/GRM1
WP_FGF23_SIGNALLING_IN_HYPOPHOSPHATEMIC_RICKETS_AND_RELATED_DISORDERS	WP_FGF23_SIGNALLING_IN_HYPOPHOSPHATEMIC_RICKETS_AND_RELATED_DISORDERS	19	0.56317	1.50411	0.0538721	0.2689	0.228163	6030	tags=63%, list=30%, signal=44%	SLC34A1/CYP27B1/FGF23/ALPL/ENPP1/CDKN1A/GALNT3/CYP24A1/NFKB2/FAM20C/SPP1/FGFR2
WP_HOSTPATHOGEN_INTERACTION_OF_HUMAN_CORONA_VIRUSES_APOPTOSIS	WP_HOSTPATHOGEN_INTERACTION_OF_HUMAN_CORONA_VIRUSES_APOPTOSIS	21	0.540885	1.49674	0.0544554	0.271232	0.230142	6946	tags=62%, list=35%, signal=41%	TNF/MAPK11/MAPK13/FASLG/BAX/MCL1/BBC3/CASP3/MAPK12/BCL2L1/CASP8/APAF1/CASP7
REACTOME_IRON_UPTAKE_AND_TRANSPORT	REACTOME_IRON_UPTAKE_AND_TRANSPORT	57	0.42104	1.428	0.0549273	0.272993	0.231636	2722	tags=21%, list=14%, signal=18%	LCN2/TFR2/ATP6V0A4/ATP6V0D2/ATP6V1G3/CP/TF/ATP6V1B1/FTL/TCIRG1/FLVCR1/HMOX1
BIOCARTA_TCYTOTOXIC_PATHWAY	BIOCARTA_TCYTOTOXIC_PATHWAY	12	0.629123	1.48989	0.0551724	0.272993	0.231636	6605	tags=92%, list=33%, signal=62%	CD247/ITGAL/ICAM1/CD8A/CD3E/CD28/CD3D/CD2/CD3G/ITGB2/PTPRC
REACTOME_ONCOGENIC_MAPK_SIGNALING	REACTOME_ONCOGENIC_MAPK_SIGNALING	81	0.376383	1.35331	0.055205	0.272993	0.231636	3700	tags=21%, list=18%, signal=17%	FGG/FGA/FGB/DUSP9/AGTRAP/SPRED3/FN1/ACTB/ACTG1/KSR1/ESRP1/CNKSR1/DUSP6/ARRB2/SRC/ITGA2B/APBB1IP
REACTOME_METABOLISM_OF_AMINE_DERIVED_HORMONES	REACTOME_METABOLISM_OF_AMINE_DERIVED_HORMONES	18	0.56671	1.49143	0.0552764	0.272993	0.231636	4547	tags=50%, list=23%, signal=39%	DIO1/DDC/IYD/DUOX1/DIO2/ASMT/CGA/TPO/PNMT
REACTOME_RIPK1_MEDIATED_REGULATED_NECROSIS	REACTOME_RIPK1_MEDIATED_REGULATED_NECROSIS	20	0.549114	1.50048	0.0563847	0.277475	0.235438	6517	tags=60%, list=32%, signal=41%	MLKL/FAS/FASLG/RIPK3/TRADD/RPS27A/UBA52/TNFRSF10B/TNFSF10/TRAF2/RIPK1/CASP8
WP_RETT_SYNDROME_CAUSING_GENES	WP_RETT_SYNDROME_CAUSING_GENES	47	-0.403825	-1.44128	0.0565553	0.277475	0.235438	4549	tags=34%, list=23%, signal=26%	HDAC5/HIVEP2/SMC1A/SMARCA2/CHD4/FOXG1/SMARCA1/GRIN2B/RHOBTB2/CECR2/SYNE2/GNAO1/SCN1A/GRIN2A/GPS2/CDKL5
BIOCARTA_IL17_PATHWAY	BIOCARTA_IL17_PATHWAY	12	0.626943	1.48473	0.0568966	0.277475	0.235438	6911	tags=83%, list=34%, signal=55%	CSF3/CD247/IL6/CD8A/CD3E/CD3D/CD2/CD3G/KITLG/CD34
BIOCARTA_TCRA_PATHWAY	BIOCARTA_TCRA_PATHWAY	12	0.626277	1.48315	0.0568966	0.277475	0.235438	6605	tags=83%, list=33%, signal=56%	CD247/HLA-DRB5/CD3E/LCK/CD3D/HLA-DRB1/HLA-DRA/CD3G/FYN/PTPRC
REACTOME_DEFENSINS	REACTOME_DEFENSINS	12	0.626275	1.48314	0.0568966	0.277475	0.235438	209	tags=25%, list=1%, signal=25%	DEFA3/DEFB1/DEFA4
WP_VALPROIC_ACID_PATHWAY	WP_VALPROIC_ACID_PATHWAY	12	0.626887	1.48459	0.0568966	0.277475	0.235438	138	tags=25%, list=1%, signal=25%	CYP2C9/CYP2A6/CYP2B6
REACTOME_SYNTHESIS_OF_PROSTAGLANDINS_PG_AND_THROMBOXANES_TX_	REACTOME_SYNTHESIS_OF_PROSTAGLANDINS_PG_AND_THROMBOXANES_TX_	14	0.611006	1.50983	0.0574324	0.279505	0.237161	3084	tags=50%, list=15%, signal=42%	CYP8B1/PTGES/PTGIS/HPGD/PTGS2/PTGS1/AKR1C3
PID_CONE_PATHWAY	PID_CONE_PATHWAY	21	-0.512675	-1.48433	0.0580808	0.282072	0.239339	1638	tags=33%, list=8%, signal=31%	CNGB3/RDH5/RGS9BP/GUCA1C/ARR3/PDE6C/GRK1
WP_MICROGLIA_PATHOGEN_PHAGOCYTOSIS_PATHWAY	WP_MICROGLIA_PATHOGEN_PHAGOCYTOSIS_PATHWAY	40	0.443053	1.42065	0.0582524	0.28216	0.239414	7918	tags=72%, list=39%, signal=44%	TREM1/FCER1G/NCF2/NCF4/ARPC1B/RAC2/VAV3/PTPN6/PIK3R2/TYROBP/ITGAM/VAV1/TREM2/SIGLEC7/PIK3CD/HCK/NCF1/PIK3R3/CYBA/RAC1/LYN/ITGB2/C1QB/SYK/PIK3R6/NCKAP1L/FCGR1A/C1QA/PLCG2
REACTOME_RUNX1_REGULATES_GENES_INVOLVED_IN_MEGAKARYOCYTE_DIFFERENTIATION_AND_PLATELET_FUNCTION	REACTOME_RUNX1_REGULATES_GENES_INVOLVED_IN_MEGAKARYOCYTE_DIFFERENTIATION_AND_PLATELET_FUNCTION	37	0.452762	1.42571	0.0584416	0.28216	0.239414	3831	tags=24%, list=19%, signal=20%	GATA1/NFE2/PF4/RUNX1/MOV10/THBS1/KMT2B/ITGA2B/PRKCQ
BIOCARTA_THELPER_PATHWAY	BIOCARTA_THELPER_PATHWAY	12	0.617975	1.46349	0.0586207	0.28216	0.239414	6605	tags=83%, list=33%, signal=56%	CD247/ITGAL/ICAM1/CD3E/CD28/CD3D/CD2/CD3G/ITGB2/PTPRC
WP_DEVELOPMENT_OF_PULMONARY_DENDRITIC_CELLS_AND_MACROPHAGE_SUBSETS	WP_DEVELOPMENT_OF_PULMONARY_DENDRITIC_CELLS_AND_MACROPHAGE_SUBSETS	12	0.618982	1.46587	0.0586207	0.28216	0.239414	6208	tags=83%, list=31%, signal=58%	BATF3/SPI1/CSF1/FLT3LG/TPO/ID2/RUNX2/TCF4/IKZF1/IRF8
REACTOME_ACTIVATION_OF_THE_MRNA_UPON_BINDING_OF_THE_CAP_BINDING_COMPLEX_AND_EIFS_AND_SUBSEQUENT_BINDING_TO_43S	REACTOME_ACTIVATION_OF_THE_MRNA_UPON_BINDING_OF_THE_CAP_BINDING_COMPLEX_AND_EIFS_AND_SUBSEQUENT_BINDING_TO_43S	60	0.412949	1.40436	0.0588235	0.28216	0.239414	7132	tags=58%, list=36%, signal=38%	RPS19/RPS10/RPS3/RPS12/RPS27/EIF4EBP1/RPSA/RPS8/RPS20/RPS15/RPS27A/RPS21/RPS7/RPS6/RPS9/FAU/RPS4X/RPS11/RPS17/RPS15A/RPS5/RPS14/RPS26/RPS24/RPS29/EIF4A1/RPS16/PABPC1/RPS18/EIF3B/RPS2/RPS28/RPS27L/EIF3I/RPS25
WP_CARDIAC_PROGENITOR_DIFFERENTIATION	WP_CARDIAC_PROGENITOR_DIFFERENTIATION	46	-0.400482	-1.42206	0.0588235	0.28216	0.239414	2262	tags=30%, list=11%, signal=27%	NRG1/NODAL/MYL2/IRX4/NCAM1/GATA4/ACTC1/TBX5/NKX2-5/SCN5A/TBX20/PAX6/MYH6/MYLK3
SA_G1_AND_S_PHASES	SA_G1_AND_S_PHASES	14	0.606779	1.49939	0.0591216	0.283008	0.240134	6439	tags=79%, list=32%, signal=53%	E2F2/CDKN2A/NXT1/E2F1/CDKN1A/CDK2/ARF3/TP53/MDM2/CDK4/CDKN1B
REACTOME_CYCLIN_A_B1_B2_ASSOCIATED_EVENTS_DURING_G2_M_TRANSITION	REACTOME_CYCLIN_A_B1_B2_ASSOCIATED_EVENTS_DURING_G2_M_TRANSITION	25	0.501674	1.45266	0.0598007	0.285544	0.242285	4441	tags=40%, list=22%, signal=31%	CCNB2/CDC25C/CDC25B/FOXM1/CCNA2/CDK1/CCNA1/PLK1/CCNB1/CDK2
REACTOME_NEUREXINS_AND_NEUROLIGINS	REACTOME_NEUREXINS_AND_NEUROLIGINS	56	-0.371203	-1.36834	0.0598958	0.285544	0.242285	2708	tags=23%, list=13%, signal=20%	GRIN2B/DLG2/DLGAP1/NLGN1/LRRTM1/HOMER1/PDLIM5/LRRTM4/HOMER2/GRIN1/GRIN2A/GRM1/SYT2
BIOCARTA_TOB1_PATHWAY	BIOCARTA_TOB1_PATHWAY	18	0.558396	1.46955	0.0603015	0.286893	0.24343	6260	tags=67%, list=31%, signal=46%	IFNG/TGFBR3/CD247/TGFB2/TGFBR1/CD3E/CD28/TGFB3/SMAD3/CD3D/TGFB1/CD3G
WP_HEPATITIS_C_AND_HEPATOCELLULAR_CARCINOMA	WP_HEPATITIS_C_AND_HEPATOCELLULAR_CARCINOMA	48	0.424657	1.39647	0.0605565	0.287172	0.243667	6946	tags=52%, list=35%, signal=34%	E2F2/RRM2/BIRC5/CXCR1/LEF1/HNF1A/PTGS2/IL6/FASLG/UCHL1/MYC/CDKN1A/CD44/TGFBR1/CASP3/NOS2/SMAD3/TP53/RAC1/BCL2L1/TGFB1/MAPK3/JUN/PODXL/CASP7
WP_TLR4_SIGNALING_AND_TOLERANCE	WP_TLR4_SIGNALING_AND_TOLERANCE	26	0.500102	1.45376	0.0606061	0.287172	0.243667	6813	tags=58%, list=34%, signal=38%	TNF/IRF7/NFKBIA/IL6/IRF3/IKBKE/IRAK4/MYD88/IRAK3/INPP5D/IKBKB/TRAM1/IRAK1/RIPK1/TICAM1
WP_HEART_DEVELOPMENT	WP_HEART_DEVELOPMENT	45	-0.396359	-1.39817	0.0616967	0.291748	0.247549	2630	tags=29%, list=13%, signal=25%	PITX2/PTPN11/HAND2/HEY2/FOXH1/IRX4/GATA4/TBX5/NKX2-5/HAND1/TBX20/SMYD1/BMP10
REACTOME_INTERLEUKIN_12_SIGNALING	REACTOME_INTERLEUKIN_12_SIGNALING	45	0.430863	1.40438	0.0619902	0.292	0.247763	2765	tags=18%, list=14%, signal=15%	CA1/GSTA2/IFNG/BOLA2B/CAPZA1/ANXA2/LMNB1/SERPINB2
REACTOME_TICAM1_DEPENDENT_ACTIVATION_OF_IRF3_IRF7	REACTOME_TICAM1_DEPENDENT_ACTIVATION_OF_IRF3_IRF7	12	0.615909	1.45859	0.062069	0.292	0.247763	3801	tags=42%, list=19%, signal=34%	IRF7/IRF3/IKBKE/RPS27A/UBA52
WP_METHIONINE_METABOLISM_LEADING_TO_SULPHUR_AMINO_ACIDS_AND_RELATED_DISORDERS	WP_METHIONINE_METABOLISM_LEADING_TO_SULPHUR_AMINO_ACIDS_AND_RELATED_DISORDERS	11	0.6375	1.47813	0.0622837	0.292	0.247763	96	tags=18%, list=0%, signal=18%	BHMT/MAT1A
REACTOME_POTASSIUM_CHANNELS	REACTOME_POTASSIUM_CHANNELS	96	-0.324741	-1.32284	0.0623229	0.292	0.247763	2553	tags=26%, list=13%, signal=23%	KCNC3/GNB4/KCND3/ABCC8/KCNH7/KCNN2/KCNJ11/KCNV2/KCNS1/KCNK1/HCN1/KCNK17/KCNA4/KCNJ5/KCNQ1/GNG7/KCNJ3/HCN4/KCNH2/KCNQ5/KCNJ4/KCNA7/GNG10/KCNA6/HCN2
REACTOME_MTOR_SIGNALLING	REACTOME_MTOR_SIGNALLING	40	-0.421331	-1.43987	0.0625	0.292	0.247763	4599	tags=38%, list=23%, signal=29%	AKT2/STK11/PPM1A/MTOR/AKT1/STRADB/EIF4G1/PRKAG1/CAB39/EEF2K/RPTOR/PRKAB2/RRAGD/PRKAG2/PRKAA2
WP_HEDGEHOG_SIGNALING_PATHWAY_NETPATH	WP_HEDGEHOG_SIGNALING_PATHWAY_NETPATH	15	0.593952	1.49242	0.0625	0.292	0.247763	6493	tags=60%, list=32%, signal=41%	SHH/IHH/GLI2/ARNTL/KIF7/STK36/SMO/GLI1/GLI3
REACTOME_STRIATED_MUSCLE_CONTRACTION	REACTOME_STRIATED_MUSCLE_CONTRACTION	35	-0.429103	-1.41971	0.0626566	0.292148	0.247888	3758	tags=57%, list=19%, signal=47%	MYL3/MYBPC1/MYH8/MYL4/TCAP/TNNT2/DES/TPM1/TNNC1/MYL1/MYL2/TMOD1/MYBPC3/ACTN2/ACTC1/DMD/TTN/TNNI1/NEB/MYH6
WP_SENESCENCE_AND_AUTOPHAGY_IN_CANCER	WP_SENESCENCE_AND_AUTOPHAGY_IN_CANCER	101	0.350767	1.31769	0.0627871	0.292173	0.24791	6590	tags=44%, list=33%, signal=29%	IFNG/CXCL1/SERPINE1/IGF1/CDC25B/SLC39A2/CCL3/FN1/IGFBP3/IRF7/IFI16/MAP1LC3C/CDKN2A/PLAU/IL6/THBS1/SERPINB2/FKBP8/E2F1/CDKN1A/GSN/SRC/MMP14/BMP2/CD44/IRF1/PLAT/CXCL14/SMAD3/TP53/MDM2/ATG12/HRAS/BMI1/RNASEL/TGFB1/IRF5/INHBA/CEBPB/PTEN/CDKN1B/JUN/SLC39A1/ING1
WP_HOSTPATHOGEN_INTERACTION_OF_HUMAN_CORONA_VIRUSES_MAPK_SIGNALING	WP_HOSTPATHOGEN_INTERACTION_OF_HUMAN_CORONA_VIRUSES_MAPK_SIGNALING	36	0.447014	1.39713	0.0636215	0.295467	0.250705	3407	tags=33%, list=17%, signal=28%	IFITM3/IFITM2/MAPK11/JUNB/FOS/MAPK13/RPS6KA1/DDIT3/MAPK10/IFI27/BST2/IFITM1
KEGG_BLADDER_CANCER	KEGG_BLADDER_CANCER	40	0.439813	1.41026	0.0647249	0.299401	0.254043	3521	tags=32%, list=18%, signal=27%	E2F2/CDH1/MMP9/PGF/RASSF1/CDKN2A/THBS1/TYMP/MYC/E2F1/CDKN1A/MMP2/VEGFC
WP_TGFBETA_RECEPTOR_SIGNALLING_IN_SKELETAL_DYSPLASIAS	WP_TGFBETA_RECEPTOR_SIGNALLING_IN_SKELETAL_DYSPLASIAS	58	0.409932	1.394	0.0647249	0.299401	0.254043	6536	tags=48%, list=33%, signal=33%	TNF/IFNG/LIF/SERPINE1/FST/LEF1/LEFTY1/FOS/TGFBR3/TGIF1/ADAMTS10/THBS1/SKIL/ADAMTSL2/TGFBR1/RUNX2/BMP4/SMAD3/ENG/SPP1/HRAS/TFE3/TGFB1/INHBA/RUNX3/MAPK3/JUN/FKBP1A
